# Supplementary material for: Light-controlled Spo11-less meiotic DNA breaks by MagTAQing lead to chromosomal aberrations
Source: Nucleic Acids Res. 2025 Apr 10;53(7):gkaf206. doi: 10.1093/nar/gkaf206 (PMC11983132; doi:10.1093/nar/gkaf206)
Supplement: gkaf206_Supplemental_Files [file gkaf206_supplemental_files.zip]

Archive with 7 entries (7 files):
- MagTAQing_NAR_supplementary_data_revised.pdf
- MagTAQing_Supplementary_Table S1.xlsx
- MagTAQing_Supplementary_Table S2.xlsx
- MagTAQing_Supplementary_Table S3.xlsx
- MagTAQing_Supplementary_Table S4.xlsx
- MagTAQing_Supplementary_Table S5.xlsx
- MagTAQing_Supplementary_Table S6.xlsx
