# Supplementary material for: Light-controlled Spo11-less meiotic DNA breaks by MagTAQing lead to chromosomal aberrations
Source: Nucleic Acids Res. 2025 Apr 10;53(7):gkaf206. doi: 10.1093/nar/gkaf206 (PMC11983132; doi:10.1093/nar/gkaf206)
Supplement: gkaf206_Supplemental_Files [file gkaf206_supplemental_files.zip › MagTAQing_Supplementary_Table S1.xlsx]

## Sheet: Supplementary Table S1
Supplementary Table S1. Strains used in this study
strain	description	background
YPH499	S288C-derived haploid, spot assay, cell fusion, FACS	MATa ura3-52 lys2-801 ade2-101 trpl-Δ63 his3-Δ200 leu2-Δ1 flo8-1
YPH499 Rad53-FLAG	YPH499 harboring RAD53 with C-terminal 3×FLAG tags constructed in Muramoto et al., 2018, western blotting	YPH499
S799 flo8∆	SK1-derived haploid, cell fusion	MATa ura3 lys2 ho::LYS2 leu2Δ arg4-bgl cyh2-z flo8:hyg
SYW4	MATa/a diploid constructed by cell fusion (YPH499 and S799 flo8∆), mitotic MagTAQing, FACS	MATa/a ura3-52/ura3 lys2-801/lys2 ho::LYS2 leu2Δ/LEU2 ade2-101/ADE2 trp1-Δ63/TRP1 his3-Δ200/HIS3 arg4-bgl/ARG4 cyh2-z/CYH2 flo8-1/flo8:hyg
YTG14 spo11∆	MATa/α diploid constructed by mating (YKN1419 spo11∆ and S799 spo11∆) in Kawashima et al., 2022, meiotic MagTAQing	Mata/α LYS2/lys2 ho::LYS2/LYS2 leu2/leu2(asp718-ecoRi) Arg4/arg4-bgl CYH2/cyh2-z spo11Δ::URA3/spo11Δ::URA3
mal3	mitotic MagTAQed isolate, morphology-changed	SYW4
mal5	mitotic MagTAQed isolate, morphology-changed	SYW4
mal7	mitotic MagTAQed isolate, morphology-changed	SYW4
mal8	mitotic MagTAQed isolate, morphology-changed	SYW4
mal13	mitotic MagTAQed isolate, morphology-changed	SYW4
mal15	mitotic MagTAQed isolate, morphology-changed	SYW4
mal20	mitotic MagTAQed isolate, morphology-changed	SYW4
mal37	mitotic MagTAQed isolate, morphology-changed	SYW4
mal41	mitotic MagTAQed isolate, morphology-changed	SYW4
mal42	mitotic MagTAQed isolate, morphology-changed	SYW4
mal45	mitotic MagTAQed isolate, morphology-changed	SYW4
mal46	mitotic MagTAQed isolate, morphology-changed	SYW4
mal52	mitotic MagTAQed isolate, morphology-changed	SYW4
mal53	mitotic MagTAQed isolate, morphology-changed	SYW4
mal55	mitotic MagTAQed isolate, morphology-changed	SYW4
mal59	mitotic MagTAQed isolate, morphology-changed	SYW4
mal60	mitotic MagTAQed isolate, morphology-changed	SYW4
mal61	mitotic MagTAQed isolate, morphology-changed, FACS	SYW4
mal62	mitotic MagTAQed isolate, morphology-changed	SYW4
mm1a	meiotic MagTAQed spore, viable spore from the same tetrad as mm1b	YTG14 spo11∆
mm1b	meiotic MagTAQed spore, viable spore from the same tetrad as mm1a	YTG14 spo11∆
mm2	meiotic MagTAQed spore, single viable spore from a dissected tetrad	YTG14 spo11∆
mm3a	meiotic MagTAQed spore, viable spore from the same tetrad as mm3b	YTG14 spo11∆
mm3b	meiotic MagTAQed spore, viable spore from the same tetrad as mm3a	YTG14 spo11∆
mm4a	meiotic MagTAQed spore, viable spore from the same tetrad as mm4b	YTG14 spo11∆
mm4b	meiotic MagTAQed spore, viable spore from the same tetrad as mm4a	YTG14 spo11∆
mm5a	meiotic MagTAQed spore, viable spore from the same tetrad as mm5b	YTG14 spo11∆
mm5b	meiotic MagTAQed spore, viable spore from the same tetrad as mm5a	YTG14 spo11∆
mm6a	meiotic MagTAQed spore, viable spore from the same tetrad as mm6b	YTG14 spo11∆
mm6b	meiotic MagTAQed spore, viable spore from the same tetrad as mm6a	YTG14 spo11∆
mm7	meiotic MagTAQed spore, single viable spore from a dissected tetrad	YTG14 spo11∆
mm8a	meiotic MagTAQed spore, viable spore from the same tetrad as mm5b	YTG14 spo11∆
mm8b	meiotic MagTAQed spore, viable spore from the same tetrad as mm5a	YTG14 spo11∆
mm9	meiotic MagTAQed spore, single viable spore from a dissected tetrad	YTG14 spo11∆
mm10a	meiotic MagTAQed spore, viable spore from the same tetrad as mm10b	YTG14 spo11∆
mm10b	meiotic MagTAQed spore, viable spore from the same tetrad as mm10a	YTG14 spo11∆
mm11	meiotic MagTAQed spore, single viable spore from a dissected tetrad	YTG14 spo11∆
mm12a	meiotic MagTAQed spore, viable spore from the same tetrad as mm12b	YTG14 spo11∆
mm12b	meiotic MagTAQed spore, viable spore from the same tetrad as mm12a	YTG14 spo11∆
mm13	meiotic MagTAQed spore, single viable spore from a dissected tetrad	YTG14 spo11∆
mm14	meiotic MagTAQed spore, single viable spore from a dissected tetrad	YTG14 spo11∆
mm15	meiotic MagTAQed spore, single viable spore from a dissected tetrad	YTG14 spo11∆
mm16	meiotic MagTAQed spore, single viable spore from a dissected tetrad	YTG14 spo11∆
mm17	meiotic MagTAQed spore, single viable spore from a dissected tetrad	YTG14 spo11∆
mm18	meiotic MagTAQed spore, single viable spore from a dissected tetrad	YTG14 spo11∆
mm19	meiotic MagTAQed spore, single viable spore from a dissected tetrad	YTG14 spo11∆
mm20a	meiotic MagTAQed spore, viable spore from the same tetrad as mm20b	YTG14 spo11∆
mm20b	meiotic MagTAQed spore, viable spore from the same tetrad as mm20a	YTG14 spo11∆
mm21a	meiotic MagTAQed spore, viable spore from the same tetrad as mm21b	YTG14 spo11∆
mm21b	meiotic MagTAQed spore, viable spore from the same tetrad as mm21a	YTG14 spo11∆
mm22a	meiotic MagTAQed spore, viable spore from the same tetrad as mm22b	YTG14 spo11∆
mm22b	meiotic MagTAQed spore, viable spore from the same tetrad as mm22a	YTG14 spo11∆
mm23	meiotic MagTAQed spore, single viable spore from a dissected tetrad	YTG14 spo11∆
wn1a	SPO11+ spore dissected from tetrad wn1 in Kawashima et al., 2022	YTG14 spo11∆
wn1b	SPO11+ spore dissected from tetrad wn1 in Kawashima et al., 2022	YTG14 spo11∆
wn1c	SPO11+ spore dissected from tetrad wn1 in Kawashima et al., 2022	YTG14 spo11∆
wn1d	SPO11+ spore dissected from tetrad wn1 in Kawashima et al., 2022	YTG14 spo11∆
wn2a	SPO11+ spore dissected from tetrad wn2 in Kawashima et al., 2022	YTG14 spo11∆
wn2b	SPO11+ spore dissected from tetrad wn2 in Kawashima et al., 2022	YTG14 spo11∆
wn2c	SPO11+ spore dissected from tetrad wn2 in Kawashima et al., 2022	YTG14 spo11∆
wn2d	SPO11+ spore dissected from tetrad wn2 in Kawashima et al., 2022	YTG14 spo11∆
Ws2a	SPO11+ spore dissected from tetrad Ws2 in Kawashima et al., 2022	YTG14 spo11∆
Ws2b	SPO11+ spore dissected from tetrad Ws2 in Kawashima et al., 2022	YTG14 spo11∆
Ws2c	SPO11+ spore dissected from tetrad Ws2 in Kawashima et al., 2022	YTG14 spo11∆
Ws2d	SPO11+ spore dissected from tetrad Ws2 in Kawashima et al., 2022	YTG14 spo11∆
Ws3a	SPO11+ spore dissected from tetrad Ws3 in Kawashima et al., 2022	YTG14 spo11∆
Ws3b	SPO11+ spore dissected from tetrad Ws3 in Kawashima et al., 2022	YTG14 spo11∆
Ws3c	SPO11+ spore dissected from tetrad Ws3 in Kawashima et al., 2022	YTG14 spo11∆
Ws3d	SPO11+ spore dissected from tetrad Ws3 in Kawashima et al., 2022	YTG14 spo11∆
Ws4a	SPO11+ spore dissected from tetrad Ws4 in Kawashima et al., 2022	YTG14 spo11∆
Ws4b	SPO11+ spore dissected from tetrad Ws4 in Kawashima et al., 2022	YTG14 spo11∆
Ws4c	SPO11+ spore dissected from tetrad Ws4 in Kawashima et al., 2022	YTG14 spo11∆
Ws4d	SPO11+ spore dissected from tetrad Ws4 in Kawashima et al., 2022	YTG14 spo11∆
Ws5a	SPO11+ spore dissected from tetrad Ws5 in Kawashima et al., 2022	YTG14 spo11∆
Ws5b	SPO11+ spore dissected from tetrad Ws5 in Kawashima et al., 2022	YTG14 spo11∆
Ws5c	SPO11+ spore dissected from tetrad Ws5 in Kawashima et al., 2022	YTG14 spo11∆
Ws5d	SPO11+ spore dissected from tetrad Ws5 in Kawashima et al., 2022	YTG14 spo11∆
Ws6a	SPO11+ spore dissected from tetrad Ws6 in Kawashima et al., 2022	YTG14 spo11∆
Ws6b	SPO11+ spore dissected from tetrad Ws6 in Kawashima et al., 2022	YTG14 spo11∆
Ws6c	SPO11+ spore dissected from tetrad Ws6 in Kawashima et al., 2022	YTG14 spo11∆
Ws6d	SPO11+ spore dissected from tetrad Ws6 in Kawashima et al., 2022	YTG14 spo11∆
Ws7a	SPO11+ spore dissected from tetrad Ws7 in Kawashima et al., 2022	YTG14 spo11∆
Ws7b	SPO11+ spore dissected from tetrad Ws7 in Kawashima et al., 2022	YTG14 spo11∆
Ws7c	SPO11+ spore dissected from tetrad Ws7 in Kawashima et al., 2022	YTG14 spo11∆
Ws7d	SPO11+ spore dissected from tetrad Ws7 in Kawashima et al., 2022	YTG14 spo11∆
Ws9a	SPO11+ spore dissected from tetrad Ws9 in Kawashima et al., 2022	YTG14 spo11∆
Ws9b	SPO11+ spore dissected from tetrad Ws9 in Kawashima et al., 2022	YTG14 spo11∆
Ws9c	SPO11+ spore dissected from tetrad Ws9 in Kawashima et al., 2022	YTG14 spo11∆
Ws9d	SPO11+ spore dissected from tetrad Ws9 in Kawashima et al., 2022	YTG14 spo11∆
Ws10a	SPO11+ spore dissected from tetrad Ws10 in Kawashima et al., 2022	YTG14 spo11∆
Ws10b	SPO11+ spore dissected from tetrad Ws10 in Kawashima et al., 2022	YTG14 spo11∆
Ws10c	SPO11+ spore dissected from tetrad Ws10 in Kawashima et al., 2022	YTG14 spo11∆
Ws10d	SPO11+ spore dissected from tetrad Ws10 in Kawashima et al., 2022	YTG14 spo11∆
Ws15a	SPO11+ spore dissected from tetrad Ws15 in Kawashima et al., 2022	YTG14 spo11∆
Ws15b	SPO11+ spore dissected from tetrad Ws15 in Kawashima et al., 2022	YTG14 spo11∆
Ws15c	SPO11+ spore dissected from tetrad Ws15 in Kawashima et al., 2022	YTG14 spo11∆
Ws15d	SPO11+ spore dissected from tetrad Ws15 in Kawashima et al., 2022	YTG14 spo11∆
Ws16a	SPO11+ spore dissected from tetrad Ws16 in Kawashima et al., 2022	YTG14 spo11∆
Ws16b	SPO11+ spore dissected from tetrad Ws16 in Kawashima et al., 2022	YTG14 spo11∆
Ws16c	SPO11+ spore dissected from tetrad Ws16 in Kawashima et al., 2022	YTG14 spo11∆
Ws16d	SPO11+ spore dissected from tetrad Ws16 in Kawashima et al., 2022	YTG14 spo11∆
Ws17a	SPO11+ spore dissected from tetrad Ws17 in Kawashima et al., 2022	YTG14 spo11∆
Ws17b	SPO11+ spore dissected from tetrad Ws17 in Kawashima et al., 2022	YTG14 spo11∆
Ws17c	SPO11+ spore dissected from tetrad Ws17 in Kawashima et al., 2022	YTG14 spo11∆
Ws17d	SPO11+ spore dissected from tetrad Ws17 in Kawashima et al., 2022	YTG14 spo11∆
Ws18a	SPO11+ spore dissected from tetrad Ws18 in Kawashima et al., 2022	YTG14 spo11∆
Ws18b	SPO11+ spore dissected from tetrad Ws18 in Kawashima et al., 2022	YTG14 spo11∆
Ws18c	SPO11+ spore dissected from tetrad Ws18 in Kawashima et al., 2022	YTG14 spo11∆
Ws18d	SPO11+ spore dissected from tetrad Ws18 in Kawashima et al., 2022	YTG14 spo11∆
Ws19a	SPO11+ spore dissected from tetrad Ws19 in Kawashima et al., 2022	YTG14 spo11∆
Ws19b	SPO11+ spore dissected from tetrad Ws19 in Kawashima et al., 2022	YTG14 spo11∆
Ws19c	SPO11+ spore dissected from tetrad Ws19 in Kawashima et al., 2022	YTG14 spo11∆
Ws19d	SPO11+ spore dissected from tetrad Ws19 in Kawashima et al., 2022	YTG14 spo11∆
Ws20a	SPO11+ spore dissected from tetrad Ws20 in Kawashima et al., 2022	YTG14 spo11∆
Ws20b	SPO11+ spore dissected from tetrad Ws20 in Kawashima et al., 2022	YTG14 spo11∆
Ws20c	SPO11+ spore dissected from tetrad Ws20 in Kawashima et al., 2022	YTG14 spo11∆
Ws20d	SPO11+ spore dissected from tetrad Ws20 in Kawashima et al., 2022	YTG14 spo11∆
Ws21a	SPO11+ spore dissected from tetrad Ws21 in Kawashima et al., 2022	YTG14 spo11∆
Ws21b	SPO11+ spore dissected from tetrad Ws21 in Kawashima et al., 2022	YTG14 spo11∆
Ws21c	SPO11+ spore dissected from tetrad Ws21 in Kawashima et al., 2022	YTG14 spo11∆
Ws21d	SPO11+ spore dissected from tetrad Ws21 in Kawashima et al., 2022	YTG14 spo11∆
Ws22a	SPO11+ spore dissected from tetrad Ws22 in Kawashima et al., 2022	YTG14 spo11∆
Ws22b	SPO11+ spore dissected from tetrad Ws22 in Kawashima et al., 2022	YTG14 spo11∆
Ws22c	SPO11+ spore dissected from tetrad Ws22 in Kawashima et al., 2022	YTG14 spo11∆
Ws22d	SPO11+ spore dissected from tetrad Ws22 in Kawashima et al., 2022	YTG14 spo11∆
RTG8	meiotic MagTAQed RTG isolate, morphology-changed	YTG14 spo11∆
RTG11	meiotic MagTAQed RTG isolate, morphology-changed	YTG14 spo11∆
RTG18	meiotic MagTAQed RTG isolate, morphology-changed	YTG14 spo11∆
RTG23	meiotic MagTAQed RTG isolate, morphology-changed	YTG14 spo11∆
RTG24	meiotic MagTAQed RTG isolate, morphology-changed	YTG14 spo11∆
RTG31	meiotic MagTAQed RTG isolate, morphology-changed	YTG14 spo11∆
RTG32	meiotic MagTAQed RTG isolate, morphology-changed	YTG14 spo11∆
RTG45	meiotic MagTAQed RTG isolate, morphology-changed	YTG14 spo11∆
RTG46	meiotic MagTAQed RTG isolate, morphology-changed	YTG14 spo11∆
RTG48	meiotic MagTAQed RTG isolate, morphology-changed	YTG14 spo11∆
RTG49	meiotic MagTAQed RTG isolate, morphology-changed	YTG14 spo11∆
RTG54	meiotic MagTAQed RTG isolate, morphology-changed	YTG14 spo11∆
RTG55	meiotic MagTAQed RTG isolate, morphology-changed	YTG14 spo11∆
RTG59	meiotic MagTAQed RTG isolate, morphology-changed	YTG14 spo11∆
RTG61	meiotic MagTAQed RTG isolate, morphology-changed	YTG14 spo11∆
RTG70	meiotic MagTAQed RTG isolate, morphology-changed	YTG14 spo11∆
RTG72	meiotic MagTAQed RTG isolate, morphology-changed	YTG14 spo11∆
RTG73	meiotic MagTAQed RTG isolate, morphology-changed	YTG14 spo11∆
RTG74	meiotic MagTAQed RTG isolate, morphology-changed	YTG14 spo11∆
