# Supplementary material for: Light-controlled Spo11-less meiotic DNA breaks by MagTAQing lead to chromosomal aberrations
Source: Nucleic Acids Res. 2025 Apr 10;53(7):gkaf206. doi: 10.1093/nar/gkaf206 (PMC11983132; doi:10.1093/nar/gkaf206)
Supplement: gkaf206_Supplemental_Files [file gkaf206_supplemental_files.zip › MagTAQing_Supplementary_Table S2.xlsx]

## Sheet: Supplementary Table S2
Supplementary Table S2. Primer sets used to confirm translocations
name	chromosomal region	sequence (5' → 3')
mal5_FW1	YPH499 chr10	CCACCTCCATTTTGTTCTTCAGTCGA
mal5_RV1	S799 chr02	CGACAGCAGGTATTCAAGAACGACC
mal8_FW1	YPH499 chr04	TGATTGCGACTCCTTAAGTAGCTTGG
mal8_RV1	S799 chr14	GATTTGAGTTTGCCATATCCGTAGGCT
mal41_FW1	YPH499 chr07	CTCCTCCGTTGTCATAAAGGCCTG
mal41_RV1	S799 chr04	GATGCGGGTACTGAGCGGTTATAC
mal41_FW2	S799 chr02	GTTAACGCTGGATAAGTACCGCGTG
mal41_RV2	S799 chr08	CATTTGACATGACCAACGAGCGTTC
mal41_FW3	S799 chr07	TGCAGGCCTCCGATAACATGTAAAG
mal41_RV3	S799 chr08	GCACCAGTAGCGAGTGTTCTGATG
mal41_FW4	S799 chr04	CTCCAATACGGGCAAACCATGAAC
mal41_RV4	S799 chr07	TCAAAAAGCGGCAAAAGGCACTC
mal59_FW1	YPH499 chr16	GAAGGAGATGAGGAAAGAGGAGCAC
mal59_RV1	S799 chr04	GGACTCACTTAGGCACTACTTGGTG
mal60_FW1	YPH499 chr03	CTACGGAAGCAGAAATACACGCGA
mal60_RV2	S799 chr02	GGAAGCTGGAATGCAAGGTGAG
MagRTG8_FW1	S799 chr04	GGATCGAACACAGGACCTCCAG
MagRTG8_RV1	S799 chr10	AGATCCGAGATTCCGCGCTTC
MagRTG23_FW1	YKN1419 chr05	TGCCTTTAGCGGCTTAACTGTGC
MagRTG23_RV1	YKN1419 chr16	TCATCAGCTACAGTAAGCGGCCA
MagRTG23_FW2	S799 chr10	CAAAGCGACCGTGTTCAGTCCTC
MagRTG23_RV2	YKN1419 chr16	TCATCAGCTACAGTAAGCGGCCA
MagRTG23_FW3	YKN1419 chr12	CCACCAGAGAGGGGTGATTAGGA
MagRTG23_RV3	YKN1419 chr15	TGGTGTTGCCGTCGTTGAATCTC
MagRTG31_FW1	YKN1419 chr02	GCTGATGACGTCAGGGTAGTTCTC
MagRTG31_RV1	S799 chr13	CCACCTGTTGAAGAGGCAGAACG
MagRTG46_FW1	YKN1419 chr03	CGACGATCTTCTTAGGGGCAGACA
MagRTG46_RV1	S799 chr03	GGATGAAAGCTTTAGTCGCGCCTG
MagRTG61_FW1	S799 chr14	CAACGCTTACGCAGGTATTGCCA
MagRTG61_RV1	S799 chr15	TGGTTACTTGCCATTTCGATGCCT
