# Supplementary material for: Light-controlled Spo11-less meiotic DNA breaks by MagTAQing lead to chromosomal aberrations
Source: Nucleic Acids Res. 2025 Apr 10;53(7):gkaf206. doi: 10.1093/nar/gkaf206 (PMC11983132; doi:10.1093/nar/gkaf206)
Supplement: gkaf206_Supplemental_Files [file gkaf206_supplemental_files.zip › MagTAQing_Supplementary_Table S3.xlsx]

## Sheet: Supplementary Table S3
Supplementary Table S3. Mutations in MagTAQed isolates
SGC
strain	chromosome	start	end
mal7	chr03	116319	117631
mal7	chr10	422132	422364
mal7	chr10	422799	422799
mal7	chr12	259042	263581
mal7	chr13	757988	760993
mal7	chr14	490526	496386
mal8	chr05	203881	215287
mal15	chr07	474028	475354
mal15	chr07	478789	478789
mal42	chr02	799337	800098
mal42	chr11	611036	627091
mal42	chr11	632573	634175
mal42	chr11	634793	637560
mal42	chr11	641955	659280
mal42	chr11	661701	663219
mal59	chr14	520052	524585
mal59	chr14	457174	460486
mal61	chr05	72527	72527
mal61	chr05	73126	73126
mal61	chr05	202867	202867
mal61	chr01	204866	204948
mal61	chr10	462648	466081
mal61	chr13	740187	740187
mal61	chr15	93091	93091
SGC positions are based on YPH499 genome coordinate.
BIR
strain	chromosome	position	direction
mal7	chr13	725317	Right
mal37	chr04	1326768	Right
mal37	chr15	988889	Right
mal42	chr02	105919	Left
mal42	chr12	771029	Right
mal42	chr07	781409	Right
mal46	chr15	299687	Left
mal46	chr15	317936	Right
mal53	chr05	552940	Right
mal59	chr13	574215	Right
mal59	chr14	454666	Left
BIR positions are based on YPH499 genome coordinate.
TL
strain	chromosome	position	chromosome	position	type
mal5	YPH499 chr10	111677	S799 chr02	402223	NMTL
mal8	YPH499 chr04	693718	S799 chr14	296675	NMTL
mal41	YPH499 chr07	952280	S799 chr04	1226757	NMTL
mal41	S799 chr02	240773	S799 chr08	511964	NMTL
mal41	S799 chr07	807372	S799 chr08	511964	NMTL
mal41	S799 chr04	1122000	S799 chr07	440000	NAHR
mal59	YPH499 chr16	856000	S799 chr04	1065000	NAHR
mal60	YPH499 chr03	171700	S799 chr02	16500	NAHR
Blue data represent the approximate rearrangement positions.
Aneuploidy
strain	chromosome	alteration
mal3	YPH499 chr09	Gain
mal3	S799 chr09	Loss
mal13	YPH499 chr14	Loss
mal15	YPH499 chr05	Loss
mal20	S799 chr03	Loss
mal45	S799 chr14	Loss
mal52	YPH499 chr07	Loss
mal52	S799 chr07	Gain
mal55	YPH499 chr15	Loss
mal55	YPH499 chr16	Loss
mal59	YPH499 chr03	Loss
mal59	YPH499 chr10	Loss
mal59	YPH499 chr11	Gain
mal59	S799 chr10	Gain
mal61	YPH499 chr01	Loss
mal61	YPH499 chr02	Loss
mal61	S799 chr03	Loss
mal61	YPH499 chr04	Loss
mal61	S799 chr05	Loss
mal61	YPH499 chr06	Loss
mal61	YPH499 chr07	Loss
mal61	YPH499 chr08	Loss
mal61	YPH499 chr09	Loss
mal61	YPH499 chr10	Loss
mal61	S799 chr11	Loss
mal61	YPH499 chr12	Loss
mal61	YPH499 chr13	Loss
mal61	YPH499 chr14	Loss
mal61	YPH499 chr15	Loss
mal61	S799 chr16	Loss
mal62	YPH499 chr06	Gain
mal62	YPH499 chr07	Gain
mal62	YPH499 chr10	Loss
mal62	YPH499 chr11	Gain
mal62	S799 chr07	Gain
mal62	S799 chr10	Gain
mal62	S799 chr14	Gain
SNV
strain	chromosome	position	alteration
mal15	S799 chr04	1424225	G > T
mal35	S799 chr02	146847	G > C
mal41	YPH499 chr08	108542	G > C
mal53	YPH499 chr11	662083	G > T
