# Supplementary material for: Light-controlled Spo11-less meiotic DNA breaks by MagTAQing lead to chromosomal aberrations
Source: Nucleic Acids Res. 2025 Apr 10;53(7):gkaf206. doi: 10.1093/nar/gkaf206 (PMC11983132; doi:10.1093/nar/gkaf206)
Supplement: gkaf206_Supplemental_Files [file gkaf206_supplemental_files.zip › MagTAQing_Supplementary_Table S4.xlsx]

## Sheet: Supplementary Table S4
Supplementary Table S4. Structural variations in MagTAQed RTG isolates
SGC
strain	chromosome	start	end
MagRTG8	chr03	231076	231076
MagRTG8	chr03	237252	249348
MagRTG8	chr04	809188	817013
MagRTG8	chr09	198205	221309
MagRTG8	chr15	309094	317739
MagRTG23	chr04	220573	262144
MagRTG23	chr04	273962	278890
MagRTG23	chr04	355665	357830
MagRTG23	chr04	430136	432654
MagRTG23	chr04	462630	463782
MagRTG23	chr04	470375	471592
MagRTG23	chr04	558802	597748
MagRTG23	chr04	599959	614894
MagRTG23	chr04	845458	852409
MagRTG23	chr04	921798	1075127
MagRTG23	chr04	1082422	1087327
MagRTG23	chr04	1120909	1120909
MagRTG23	chr04	1203990	1204445
MagRTG23	chr04	1242220	1248178
MagRTG23	chr04	1282195	1291611
MagRTG23	chr07	28094	29624
MagRTG23	chr07	187863	206249
MagRTG23	chr07	236322	236632
MagRTG23	chr07	307431	307431
MagRTG23	chr07	382460	385811
MagRTG23	chr07	455903	464121
MagRTG23	chr07	513112	514064
MagRTG23	chr07	671169	673585
MagRTG23	chr07	676390	692352
MagRTG23	chr12	102273	102294
MagRTG23	chr12	223512	226497
MagRTG23	chr13	252176	254603
MagRTG23	chr13	276023	287052
MagRTG23	chr13	403755	434405
MagRTG23	chr13	440941	441898
MagRTG23	chr13	511141	512099
MagRTG23	chr13	606629	613547
MagRTG23	chr16	742270	748698
MagRTG45	chr02	757686	760871
MagRTG45	chr03	160691	161323
MagRTG45	chr03	182422	184621
MagRTG45	chr04	866854	894931
MagRTG45	chr04	1282195	1291611
MagRTG45	chr04	1475969	1476348
MagRTG45	chr06	85452	115287
MagRTG45	chr08	208091	231862
MagRTG45	chr10	100437	388082
MagRTG45	chr10	418545	430374
MagRTG45	chr12	261310	263637
MagRTG45	chr15	294924	303806
MagRTG46	chr01	107855	108148
MagRTG46	chr03	117422	120298
MagRTG46	chr04	158973	167253
MagRTG46	chr04	556951	562840
MagRTG46	chr04	1498052	1499524
MagRTG46	chr05	432878	538681
MagRTG46	chr10	219343	220460
MagRTG46	chr13	434055	442346
MagRTG46	chr13	442875	465136
MagRTG46	chr13	778351	779293
MagRTG46	chr15	524231	526221
MagRTG46	chr15	526341	529740
MagRTG48	chr04	1467941	1469567
MagRTG48	chr16	878898	882132
SGC positions are based on YPH499 genome coordinate.
BIR
strain	chromosome	position	direction
MagRTG8	chr02	130847	Left
MagRTG8	chr04	817786	Right
MagRTG8	chr10	385326	Left
MagRTG8	chr14	715541	Right
MagRTG23	chr04	1345526	Right
MagRTG23	chr05	136925	Left
MagRTG23	chr07	700336	Right
MagRTG23	chr09	366895	Left
MagRTG23	chr09	367105	Right
MagRTG23	chr12	701180	Right
MagRTG31	chr01	180226	Right
MagRTG31	chr08	401078	Right
MagRTG45	chr04	251617	Left
MagRTG45	chr09	53629	Left
MagRTG45	chr10	608958	Right
MagRTG45	chr16	587963	Right
MagRTG46	chr01	187673	Right
MagRTG46	chr07	628782	Right
MagRTG46	chr16	671373	Right
MagRTG55	chr04	129988	Left
BIR positions are based on YPH499 genome coordinate.
TL
strain	chromosome	position	chromosome	position	type
MagRTG8	S799 chr04	1066000	S799 chr10	197000	NAHR
MagRTG23	YKN1419 chr05	116000	YKN1419 chr16	811000	NAHR
MagRTG23	S799 chr10	193000	YKN1419 chr16	811000	NAHR
MagRTG23	YKN1419 chr12	763000	YKN1419 chr15	607000	NAHR
MagRTG31	YKN1419 chr02	200000	S799 chr13	350000	NAHR
MagRTG46	YKN1419 chr03	85000	S799 chr03	150000	NAHR
MagRTG61	S799 chr14	640360	S799 chr15	85373	NMTL
Blue data represent the approximate rearrangement positions.
