# Supplementary material for: Light-controlled Spo11-less meiotic DNA breaks by MagTAQing lead to chromosomal aberrations
Source: Nucleic Acids Res. 2025 Apr 10;53(7):gkaf206. doi: 10.1093/nar/gkaf206 (PMC11983132; doi:10.1093/nar/gkaf206)
Supplement: gkaf206_Supplemental_Files [file gkaf206_supplemental_files.zip › MagTAQing_Supplementary_Table S5.xlsx]

## Sheet: Supplementary Table S5
Supplementary Table S5. Meiotic recombination in SPO11+ spores
tetrad	type	chromosome	marker_pos_start	marker_pos_end	marker_pos_length
wn1	CO	chr01	35005	40817	5813
wn1	NCO	chr01	35073	40250	5178
wn1	CO	chr01	73059	73864	806
wn1	NCO	chr01	73296	73516	221
wn1	NCO	chr01	127954	130620	2667
wn1	CO	chr02	77705	78092	388
wn1	NCO	chr02	78207	78207	1
wn1	NCO	chr02	78790	78790	1
wn1	CO	chr02	92001	96265	4265
wn1	NCO	chr02	93192	94774	1583
wn1	CO	chr02	296307	297722	1416
wn1	CO	chr02	426793	430948	4156
wn1	NCO	chr02	427679	430010	2332
wn1	CO	chr02	645605	652682	7078
wn1	NCO	chr02	646402	651621	5220
wn1	CO	chr02	722090	723467	1378
wn1	NCO	chr02	722668	722672	5
wn1	NCO	chr03	54734	56336	1603
wn1	CO	chr03	193723	196412	2690
wn1	CO	chr03	209316	212238	2923
wn1	NCO	chr03	211865	211865	1
wn1	CO	chr03	242168	243289	1122
wn1	NCO	chr03	256527	257837	1311
wn1	NCO	chr04	88479	88755	277
wn1	NCO	chr04	158099	158780	682
wn1	CO	chr04	211483	213888	2406
wn1	NCO	chr04	212208	213539	1332
wn1	CO	chr04	322740	324534	1795
wn1	NCO	chr04	323147	324054	908
wn1	NCO	chr04	546092	546979	888
wn1	NCO	chr04	641661	641763	103
wn1	CO	chr04	804026	809289	5264
wn1	NCO	chr04	804470	807713	3244
wn1	CO	chr04	818732	819105	374
wn1	CO	chr04	896444	897105	662
wn1	CO	chr04	928453	930884	2432
wn1	NCO	chr04	928862	930479	1618
wn1	CO	chr04	1018426	1022596	4171
wn1	NCO	chr04	1019233	1022111	2879
wn1	CO	chr04	1042771	1043160	390
wn1	NCO	chr04	1043943	1045354	1412
wn1	CO	chr04	1260690	1262640	1951
wn1	NCO	chr04	1261361	1261582	222
wn1	NCO	chr04	1277257	1277590	334
wn1	CO	chr04	1348520	1349482	963
wn1	NCO	chr04	1349035	1349151	117
wn1	CO	chr04	1427218	1431357	4140
wn1	NCO	chr04	1427796	1430881	3086
wn1	NCO	chr04	1435920	1437150	1231
wn1	NCO	chr09	62097	62345	249
wn1	NCO	chr09	103907	107425	3519
wn1	NCO	chr09	151932	151932	1
wn1	CO	chr09	181997	183667	1671
wn1	NCO	chr09	183473	183473	1
wn1	CO	chr09	291453	294981	3529
wn1	CO	chr09	336697	337471	775
wn1	NCO	chr09	337027	337238	212
wn1	CO	chr05	28215	29399	1185
wn1	NCO	chr05	28574	29166	593
wn1	NCO	chr05	63492	64562	1071
wn1	CO	chr05	135113	135910	798
wn1	NCO	chr05	136177	137955	1779
wn1	CO	chr05	269886	274238	4353
wn1	NCO	chr05	270527	273852	3326
wn1	CO	chr05	376891	437074	60184
wn1	CO	chr06	98567	101246	2680
wn1	NCO	chr06	98802	100877	2076
wn1	NCO	chr06	101441	104765	3325
wn1	NCO	chr06	121218	122940	1723
wn1	NCO	chr06	123404	124061	658
wn1	CO	chr06	229763	233655	3893
wn1	NCO	chr06	231621	232453	833
wn1	NCO	chr06	231621	233262	1642
wn1	NCO	chr07	124070	125504	1435
wn1	CO	chr07	164510	169650	5141
wn1	NCO	chr07	165022	166874	1853
wn1	NCO	chr07	168336	168768	433
wn1	CO	chr07	254751	258678	3928
wn1	NCO	chr07	255805	258111	2307
wn1	NCO	chr07	327280	327429	150
wn1	CO	chr07	347373	348919	1547
wn1	NCO	chr07	347845	348228	384
wn1	CO	chr07	451548	452331	784
wn1	NCO	chr07	452558	458103	5546
wn1	NCO	chr07	597680	597794	115
wn1	NCO	chr07	600189	600209	21
wn1	CO	chr07	603405	606613	3209
wn1	NCO	chr07	603532	605003	1472
wn1	CO	chr07	700855	702436	1582
wn1	NCO	chr07	701288	701750	463
wn1	CO	chr07	830120	837160	7041
wn1	NCO	chr07	830970	835913	4944
wn1	CO	chr07	953610	957307	3698
wn1	NCO	chr07	954141	956808	2668
wn1	CO	chr07	995853	996406	554
wn1	NCO	chr07	996406	996406	1
wn1	CO	chr07	1020875	1025327	4453
wn1	NCO	chr07	1022914	1024718	1805
wn1	CO	chr08	92760	92862	103
wn1	CO	chr08	119418	122083	2666
wn1	NCO	chr08	187257	193499	6243
wn1	CO	chr08	325428	328755	3328
wn1	NCO	chr08	328646	328646	1
wn1	CO	chr08	478711	485484	6774
wn1	NCO	chr08	479882	484731	4850
wn1	NCO	chr10	39074	45019	5946
wn1	CO	chr10	45145	49718	4574
wn1	NCO	chr10	45433	49508	4076
wn1	NCO	chr10	203847	207914	4068
wn1	CO	chr10	291488	308750	17263
wn1	CO	chr10	365516	365994	479
wn1	NCO	chr10	366855	367997	1143
wn1	CO	chr10	552447	554522	2076
wn1	NCO	chr10	554104	554177	74
wn1	CO	chr10	624144	625069	926
wn1	CO	chr11	52534	55330	2797
wn1	NCO	chr11	73730	78702	4973
wn1	CO	chr11	73847	77224	3378
wn1	NCO	chr11	73929	77074	3146
wn1	CO	chr11	200210	200710	501
wn1	NCO	chr11	200446	200623	178
wn1	NCO	chr11	252472	257552	5081
wn1	NCO	chr11	258324	258749	426
wn1	NCO	chr11	485464	488768	3305
wn1	CO	chr11	630083	631911	1829
wn1	NCO	chr11	630586	631399	814
wn1	CO	chr11	646667	647393	727
wn1	NCO	chr11	658659	658659	1
wn1	CO	chr12	96272	100101	3830
wn1	NCO	chr12	98147	99285	1139
wn1	CO	chr12	311770	318876	7107
wn1	NCO	chr12	314387	315824	1438
wn1	CO	chr12	416535	418986	2452
wn1	NCO	chr12	416811	418890	2080
wn1	CO	chr12	603859	604756	898
wn1	NCO	chr12	607299	607398	100
wn1	CO	chr12	711542	711929	388
wn1	CO	chr12	790596	794021	3426
wn1	NCO	chr12	792011	793508	1498
wn1	CO	chr12	882758	889097	6340
wn1	NCO	chr12	883564	883851	288
wn1	CO	chr12	1024486	1026635	2150
wn1	NCO	chr12	1024624	1025771	1148
wn1	CO	chr12	1033406	1037281	3876
wn1	NCO	chr13	6645	8778	2134
wn1	NCO	chr13	8877	8877	1
wn1	CO	chr13	46719	47831	1113
wn1	CO	chr13	77158	79513	2356
wn1	NCO	chr13	77929	79034	1106
wn1	CO	chr13	135677	138319	2643
wn1	NCO	chr13	136322	137690	1369
wn1	CO	chr13	311964	316069	4106
wn1	NCO	chr13	313796	314139	344
wn1	CO	chr13	336992	339981	2990
wn1	NCO	chr13	337640	339335	1696
wn1	NCO	chr13	469548	469863	316
wn1	NCO	chr13	645340	646691	1352
wn1	CO	chr13	648873	649699	827
wn1	NCO	chr13	649429	649429	1
wn1	NCO	chr13	809546	809848	303
wn1	CO	chr13	809966	810554	589
wn1	NCO	chr13	894545	894759	215
wn1	CO	chr14	39267	42510	3244
wn1	NCO	chr14	40190	41856	1667
wn1	CO	chr14	82581	85009	2429
wn1	NCO	chr14	82639	84711	2073
wn1	CO	chr14	93355	93749	395
wn1	CO	chr14	259633	261515	1883
wn1	NCO	chr14	260205	261218	1014
wn1	CO	chr14	425649	432106	6458
wn1	NCO	chr14	426005	430793	4789
wn1	CO	chr14	480070	482167	2098
wn1	CO	chr14	537374	545037	7664
wn1	NCO	chr14	541727	544022	2296
wn1	CO	chr15	49021	51766	2746
wn1	NCO	chr15	51704	51704	1
wn1	CO	chr15	94482	97773	3292
wn1	NCO	chr15	95096	97468	2373
wn1	CO	chr15	113315	114665	1351
wn1	NCO	chr15	116189	116189	1
wn1	CO	chr15	133002	136654	3653
wn1	NCO	chr15	133775	135845	2071
wn1	CO	chr15	170593	176875	6283
wn1	NCO	chr15	172132	176830	4699
wn1	NCO	chr15	283862	284136	275
wn1	NCO	chr15	291928	293577	1650
wn1	NCO	chr15	291928	295514	3587
wn1	NCO	chr15	294924	295514	591
wn1	CO	chr15	530285	536897	6613
wn1	NCO	chr15	530713	534194	3482
wn1	CO	chr15	550837	551186	350
wn1	NCO	chr15	629738	630802	1065
wn1	NCO	chr15	638405	639237	833
wn1	NCO	chr15	742610	745810	3201
wn1	CO	chr15	886955	887484	530
wn1	NCO	chr15	887955	887955	1
wn1	NCO	chr15	925584	926955	1372
wn1	NCO	chr15	950406	950820	415
wn1	NCO	chr15	950406	952555	2150
wn1	NCO	chr16	62280	63320	1041
wn1	CO	chr16	112373	114371	1999
wn1	NCO	chr16	112627	113483	857
wn1	CO	chr16	137430	140037	2608
wn1	NCO	chr16	137811	139957	2147
wn1	NCO	chr16	143030	143030	1
wn1	CO	chr16	149114	150319	1206
wn1	NCO	chr16	149767	149767	1
wn1	CO	chr16	324234	325232	999
wn1	NCO	chr16	324680	324800	121
wn1	CO	chr16	520276	521748	1473
wn1	NCO	chr16	520603	521529	927
wn1	NCO	chr16	521429	521529	101
wn1	NCO	chr16	603333	604617	1285
wn1	CO	chr16	650572	651253	682
wn1	NCO	chr16	651125	651200	76
wn1	CO	chr16	753100	754401	1302
wn1	NCO	chr16	753474	754039	566
wn1	CO	chr16	819910	821795	1886
wn1	NCO	chr16	820115	821723	1609
wn1	CO	chr16	866637	869544	2908
wn1	NCO	chr16	868364	868560	197
wn2	CO	chr01	172378	180521	8144
wn2	NCO	chr01	172638	174085	1448
wn2	NCO	chr02	128577	128782	206
wn2	CO	chr02	415339	416605	1267
wn2	NCO	chr02	415886	416350	465
wn2	CO	chr02	487367	491305	3939
wn2	NCO	chr02	488244	490709	2466
wn2	NCO	chr02	597948	597948	1
wn2	CO	chr02	630759	632467	1709
wn2	NCO	chr02	631926	631926	1
wn2	NCO	chr02	695879	696189	311
wn2	CO	chr03	60432	61290	859
wn2	NCO	chr03	60715	61120	406
wn2	CO	chr03	74145	76529	2385
wn2	NCO	chr03	74697	76150	1454
wn2	CO	chr03	217972	218555	584
wn2	CO	chr04	117138	118242	1105
wn2	NCO	chr04	223770	224983	1214
wn2	NCO	chr04	257101	258570	1470
wn2	NCO	chr04	320735	320985	251
wn2	CO	chr04	375974	379967	3994
wn2	NCO	chr04	376628	378734	2107
wn2	CO	chr04	548432	549170	739
wn2	CO	chr04	719312	719817	506
wn2	CO	chr04	830438	837141	6704
wn2	NCO	chr04	831199	837092	5894
wn2	NCO	chr04	929022	929760	739
wn2	CO	chr04	1024549	1028870	4322
wn2	NCO	chr04	1024849	1028560	3712
wn2	CO	chr04	1061186	1064674	3489
wn2	NCO	chr04	1061453	1063354	1902
wn2	CO	chr04	1104449	1108328	3880
wn2	NCO	chr04	1104826	1106729	1904
wn2	NCO	chr04	1221102	1221540	439
wn2	CO	chr04	1225294	1225872	579
wn2	NCO	chr04	1225794	1225794	1
wn2	NCO	chr04	1230007	1230991	985
wn2	CO	chr04	1239083	1242021	2939
wn2	NCO	chr04	1239780	1240419	640
wn2	CO	chr04	1406053	1407088	1036
wn2	NCO	chr04	1406240	1406952	713
wn2	CO	chr04	1466786	1468640	1855
wn2	NCO	chr04	1466852	1467997	1146
wn2	NCO	chr09	186172	188326	2155
wn2	CO	chr09	274967	275780	814
wn2	NCO	chr09	275270	275270	1
wn2	NCO	chr05	32777	32793	17
wn2	CO	chr05	136264	137487	1224
wn2	NCO	chr05	137245	137245	1
wn2	CO	chr05	214446	215588	1143
wn2	NCO	chr05	214503	214715	213
wn2	NCO	chr05	324788	325587	800
wn2	CO	chr06	71434	72967	1534
wn2	NCO	chr06	72114	72663	550
wn2	CO	chr06	159204	160898	1695
wn2	NCO	chr06	159505	159505	1
wn2	CO	chr06	241221	242046	826
wn2	NCO	chr06	241626	241626	1
wn2	CO	chr06	275740	276199	460
wn2	NCO	chr06	276008	276132	125
wn2	CO	chr07	138954	144247	5294
wn2	NCO	chr07	142863	142863	1
wn2	CO	chr07	217430	219047	1618
wn2	NCO	chr07	217521	217897	377
wn2	CO	chr07	304754	305825	1072
wn2	NCO	chr07	305221	305718	498
wn2	NCO	chr07	400915	400933	19
wn2	NCO	chr07	427309	427314	6
wn2	NCO	chr07	605900	605900	1
wn2	CO	chr07	606661	607367	707
wn2	CO	chr07	715131	718340	3210
wn2	NCO	chr07	715230	717691	2462
wn2	CO	chr07	897008	900427	3420
wn2	NCO	chr07	897855	899754	1900
wn2	CO	chr07	938510	940462	1953
wn2	NCO	chr07	939723	940308	586
wn2	CO	chr07	1033554	1034379	826
wn2	NCO	chr07	1038033	1038168	136
wn2	NCO	chr08	66834	68360	1527
wn2	CO	chr08	116758	122083	5326
wn2	NCO	chr08	117628	119418	1791
wn2	CO	chr08	181631	183534	1904
wn2	NCO	chr08	182459	182459	1
wn2	CO	chr08	482181	488031	5851
wn2	NCO	chr08	484065	487761	3697
wn2	NCO	chr10	185114	185943	830
wn2	CO	chr10	291488	308750	17263
wn2	CO	chr10	386222	387952	1731
wn2	NCO	chr10	386587	386875	289
wn2	CO	chr10	410360	412111	1752
wn2	NCO	chr10	411389	411389	1
wn2	CO	chr10	450068	451425	1358
wn2	NCO	chr10	450351	450611	261
wn2	CO	chr10	568270	568924	655
wn2	CO	chr11	45308	49882	4575
wn2	CO	chr11	123575	127157	3583
wn2	NCO	chr11	123793	126228	2436
wn2	NCO	chr11	129834	129834	1
wn2	NCO	chr11	231022	235194	4173
wn2	NCO	chr11	301888	305780	3893
wn2	NCO	chr11	303110	305780	2671
wn2	NCO	chr11	414554	414905	352
wn2	CO	chr11	546173	548097	1925
wn2	NCO	chr11	547433	547460	28
wn2	NCO	chr11	623936	624449	514
wn2	NCO	chr11	658659	658659	1
wn2	CO	chr12	212026	213481	1456
wn2	NCO	chr12	212826	212881	56
wn2	CO	chr12	332979	333378	400
wn2	NCO	chr12	333111	333144	34
wn2	NCO	chr12	386739	388193	1455
wn2	CO	chr12	659309	663912	4604
wn2	NCO	chr12	661479	662836	1358
wn2	CO	chr12	707494	709497	2004
wn2	CO	chr12	737415	740628	3214
wn2	NCO	chr12	737601	740338	2738
wn2	CO	chr12	875018	877723	2706
wn2	NCO	chr12	1037281	1037281	1
wn2	CO	chr13	49907	52720	2814
wn2	CO	chr13	66828	69237	2410
wn2	CO	chr13	201004	201663	660
wn2	CO	chr13	471481	473851	2371
wn2	CO	chr13	490041	491035	995
wn2	CO	chr13	736980	737602	623
wn2	NCO	chr13	737218	737483	266
wn2	CO	chr13	827954	829801	1848
wn2	NCO	chr13	829042	829042	1
wn2	CO	chr14	34630	36921	2292
wn2	NCO	chr14	36600	36773	174
wn2	NCO	chr14	56358	56358	1
wn2	CO	chr14	56624	56918	295
wn2	CO	chr14	80592	83781	3190
wn2	NCO	chr14	81238	82639	1402
wn2	CO	chr14	427462	434201	6740
wn2	NCO	chr14	427758	433605	5848
wn2	NCO	chr14	477838	478472	635
wn2	CO	chr14	545037	548725	3689
wn2	NCO	chr14	545515	547165	1651
wn2	NCO	chr14	621208	621629	422
wn2	CO	chr14	670211	674039	3829
wn2	NCO	chr14	670289	670926	638
wn2	CO	chr14	720272	721103	832
wn2	NCO	chr14	720843	720920	78
wn2	NCO	chr15	86755	86755	1
wn2	NCO	chr15	93289	94482	1194
wn2	NCO	chr15	210308	212304	1997
wn2	CO	chr15	214209	214611	403
wn2	NCO	chr15	214491	214491	1
wn2	CO	chr15	471451	472045	595
wn2	CO	chr15	635618	641627	6010
wn2	NCO	chr15	637596	640467	2872
wn2	NCO	chr15	732813	734131	1319
wn2	NCO	chr15	765444	765500	57
wn2	CO	chr15	765663	767123	1461
wn2	NCO	chr15	766208	766559	352
wn2	NCO	chr15	830041	833684	3644
wn2	NCO	chr16	62280	64096	1817
wn2	CO	chr16	66497	67172	676
wn2	NCO	chr16	134394	134608	215
wn2	CO	chr16	343978	344293	316
wn2	CO	chr16	521529	521748	220
wn2	CO	chr16	604617	605301	685
wn2	NCO	chr16	604787	605054	268
wn2	CO	chr16	715387	719202	3816
wn2	NCO	chr16	715728	718217	2490
wn2	NCO	chr16	789076	790076	1001
Ws2	CO	chr01	120260	128793	8534
Ws2	NCO	chr01	127954	128392	439
Ws2	CO	chr02	298231	299740	1510
Ws2	NCO	chr02	298348	299684	1337
Ws2	CO	chr02	348214	349084	871
Ws2	NCO	chr02	348760	348760	1
Ws2	CO	chr02	446322	450859	4538
Ws2	NCO	chr02	447111	449832	2722
Ws2	NCO	chr02	447671	450441	2771
Ws2	NCO	chr02	459381	462204	2824
Ws2	NCO	chr02	637426	639972	2547
Ws2	CO	chr02	666221	671024	4804
Ws2	NCO	chr02	666823	669793	2971
Ws2	NCO	chr02	697913	700495	2583
Ws2	CO	chr03	39886	41913	2028
Ws2	NCO	chr03	40695	41243	549
Ws2	NCO	chr03	74697	75012	316
Ws2	CO	chr03	76862	83824	6963
Ws2	NCO	chr03	77603	80424	2822
Ws2	CO	chr03	97460	101976	4517
Ws2	NCO	chr03	98503	101281	2779
Ws2	CO	chr03	197386	197737	352
Ws2	NCO	chr03	211865	217315	5451
Ws2	CO	chr03	212484	222156	9673
Ws2	NCO	chr03	212852	221210	8359
Ws2	CO	chr03	253776	259107	5332
Ws2	NCO	chr03	254703	257837	3135
Ws2	CO	chr04	188318	200902	12585
Ws2	NCO	chr04	352519	355621	3103
Ws2	CO	chr04	436316	436948	633
Ws2	NCO	chr04	436477	436477	1
Ws2	CO	chr04	563054	565550	2497
Ws2	NCO	chr04	563552	564413	862
Ws2	NCO	chr04	819828	821454	1627
Ws2	NCO	chr04	853638	854707	1070
Ws2	NCO	chr04	865795	869655	3861
Ws2	NCO	chr04	943517	943599	83
Ws2	CO	chr04	973680	978138	4459
Ws2	NCO	chr04	973901	977718	3818
Ws2	CO	chr04	1220867	1223354	2488
Ws2	NCO	chr04	1220925	1222482	1558
Ws2	NCO	chr04	1290892	1294558	3667
Ws2	CO	chr04	1295408	1296796	1389
Ws2	CO	chr04	1436729	1438595	1867
Ws2	NCO	chr04	1436923	1438336	1414
Ws2	NCO	chr09	184877	185381	505
Ws2	NCO	chr09	186172	186172	1
Ws2	NCO	chr05	78193	78749	557
Ws2	CO	chr05	170906	176706	5801
Ws2	NCO	chr05	171187	175891	4705
Ws2	NCO	chr05	329447	332444	2998
Ws2	NCO	chr05	475269	475281	13
Ws2	NCO	chr05	487296	487296	1
Ws2	NCO	chr05	529746	531587	1842
Ws2	CO	chr06	119369	122694	3326
Ws2	NCO	chr06	119691	122099	2409
Ws2	NCO	chr06	123135	124061	927
Ws2	CO	chr06	236087	237834	1748
Ws2	NCO	chr06	236447	237506	1060
Ws2	CO	chr06	252665	257401	4737
Ws2	NCO	chr06	253193	256329	3137
Ws2	NCO	chr07	18012	18012	1
Ws2	NCO	chr07	59102	60749	1648
Ws2	NCO	chr07	632304	632829	526
Ws2	CO	chr07	636408	637385	978
Ws2	NCO	chr07	669230	669627	398
Ws2	NCO	chr07	879418	881073	1656
Ws2	CO	chr07	1035421	1038033	2613
Ws2	NCO	chr08	73715	76892	3178
Ws2	CO	chr08	181631	184682	3052
Ws2	NCO	chr08	182459	183998	1540
Ws2	CO	chr08	241273	244236	2964
Ws2	NCO	chr08	241603	243298	1696
Ws2	CO	chr08	476677	480832	4156
Ws2	NCO	chr08	476827	480485	3659
Ws2	CO	chr10	185943	188045	2103
Ws2	NCO	chr10	186743	187425	683
Ws2	CO	chr10	252100	253516	1417
Ws2	NCO	chr10	252970	253432	463
Ws2	CO	chr10	315665	318742	3078
Ws2	NCO	chr10	315716	317448	1733
Ws2	CO	chr10	460875	467275	6401
Ws2	NCO	chr10	461513	467219	5707
Ws2	CO	chr10	499321	511665	12345
Ws2	NCO	chr10	596615	598967	2353
Ws2	NCO	chr11	122184	123793	1610
Ws2	NCO	chr11	211501	212167	667
Ws2	CO	chr11	214075	215667	1593
Ws2	NCO	chr11	214793	214818	26
Ws2	CO	chr11	222112	225153	3042
Ws2	NCO	chr11	223790	223819	30
Ws2	CO	chr11	353728	355118	1391
Ws2	NCO	chr11	353938	354673	736
Ws2	CO	chr11	442959	443444	486
Ws2	NCO	chr11	443076	443404	329
Ws2	NCO	chr11	443513	445051	1539
Ws2	CO	chr11	488768	490760	1993
Ws2	NCO	chr11	539289	540153	865
Ws2	CO	chr11	651402	654607	3206
Ws2	NCO	chr11	651555	654008	2454
Ws2	CO	chr12	277566	279095	1530
Ws2	NCO	chr12	278288	278556	269
Ws2	NCO	chr12	362910	365678	2769
Ws2	NCO	chr12	675874	679020	3147
Ws2	NCO	chr12	786966	787707	742
Ws2	CO	chr12	794625	795831	1207
Ws2	CO	chr12	875018	877723	2706
Ws2	CO	chr12	892186	897582	5397
Ws2	NCO	chr12	896179	896179	1
Ws2	NCO	chr12	919118	920293	1176
Ws2	CO	chr13	105601	106716	1116
Ws2	CO	chr13	157508	166483	8976
Ws2	NCO	chr13	285781	285781	1
Ws2	NCO	chr13	500185	500185	1
Ws2	CO	chr13	692218	696310	4093
Ws2	NCO	chr13	693830	694319	490
Ws2	CO	chr13	844865	846771	1907
Ws2	NCO	chr13	846252	846252	1
Ws2	CO	chr14	83929	85243	1315
Ws2	NCO	chr14	84298	85009	712
Ws2	CO	chr14	186473	187268	796
Ws2	NCO	chr14	191428	191428	1
Ws2	CO	chr14	265663	267264	1602
Ws2	CO	chr14	442446	446206	3761
Ws2	NCO	chr14	444593	446074	1482
Ws2	CO	chr14	537374	541253	3880
Ws2	CO	chr14	709710	711926	2217
Ws2	NCO	chr14	710502	710553	52
Ws2	NCO	chr15	142976	143084	109
Ws2	NCO	chr15	172132	174499	2368
Ws2	CO	chr15	249088	250264	1177
Ws2	NCO	chr15	249210	249444	235
Ws2	CO	chr15	441724	448416	6693
Ws2	NCO	chr15	442160	447737	5578
Ws2	CO	chr15	608895	609941	1047
Ws2	NCO	chr15	677712	677888	177
Ws2	CO	chr15	739674	742610	2937
Ws2	NCO	chr15	739854	741713	1860
Ws2	CO	chr15	761904	763883	1980
Ws2	NCO	chr15	762344	763072	729
Ws2	CO	chr15	972570	973328	759
Ws2	NCO	chr16	38498	40479	1982
Ws2	NCO	chr16	167478	168352	875
Ws2	NCO	chr16	167478	171935	4458
Ws2	CO	chr16	242874	244788	1915
Ws2	NCO	chr16	243264	244053	790
Ws2	CO	chr16	531930	533511	1582
Ws2	NCO	chr16	532220	532472	253
Ws2	CO	chr16	709633	711006	1374
Ws2	NCO	chr16	710327	710327	1
Ws2	CO	chr16	831335	834610	3276
Ws2	NCO	chr16	831627	833097	1471
Ws3	CO	chr01	31608	33645	2038
Ws3	NCO	chr01	31848	33507	1660
Ws3	CO	chr01	58688	60753	2066
Ws3	NCO	chr01	58998	60503	1506
Ws3	NCO	chr01	127954	128073	120
Ws3	NCO	chr01	127954	130620	2667
Ws3	CO	chr02	117855	119338	1484
Ws3	NCO	chr02	118226	118957	732
Ws3	CO	chr02	168783	169623	841
Ws3	NCO	chr02	169194	169214	21
Ws3	CO	chr02	375633	377402	1770
Ws3	NCO	chr02	375997	376739	743
Ws3	CO	chr02	484529	487280	2752
Ws3	NCO	chr02	485499	486645	1147
Ws3	NCO	chr02	638713	639972	1260
Ws3	CO	chr02	661255	663949	2695
Ws3	NCO	chr02	661402	661961	560
Ws3	CO	chr02	713433	720973	7541
Ws3	NCO	chr02	713989	719839	5851
Ws3	CO	chr03	84138	86643	2506
Ws3	CO	chr03	233255	235391	2137
Ws3	NCO	chr03	234011	234011	1
Ws3	NCO	chr03	256527	257837	1311
Ws3	NCO	chr04	40650	43587	2938
Ws3	NCO	chr04	149613	150040	428
Ws3	NCO	chr04	206942	209483	2542
Ws3	NCO	chr04	293064	293064	1
Ws3	CO	chr04	293931	296031	2101
Ws3	NCO	chr04	305556	305637	82
Ws3	NCO	chr04	368672	368791	120
Ws3	CO	chr04	369094	370404	1311
Ws3	NCO	chr04	369293	369534	242
Ws3	NCO	chr04	421525	423869	2345
Ws3	CO	chr04	737429	742960	5532
Ws3	NCO	chr04	738632	742376	3745
Ws3	NCO	chr04	803598	805487	1890
Ws3	CO	chr04	1038591	1040607	2017
Ws3	NCO	chr04	1039383	1040316	934
Ws3	NCO	chr04	1135346	1137372	2027
Ws3	NCO	chr04	1202360	1202775	416
Ws3	CO	chr04	1378758	1382005	3248
Ws3	NCO	chr04	1379220	1381695	2476
Ws3	CO	chr04	1454954	1456966	2013
Ws3	NCO	chr04	1455467	1456462	996
Ws3	CO	chr09	42488	42925	438
Ws3	NCO	chr09	42622	42673	52
Ws3	NCO	chr09	158280	159274	995
Ws3	CO	chr09	297126	301254	4129
Ws3	NCO	chr09	299081	299081	1
Ws3	NCO	chr09	336451	338326	1876
Ws3	CO	chr05	55985	59473	3489
Ws3	NCO	chr05	57373	58813	1441
Ws3	NCO	chr05	253028	255014	1987
Ws3	NCO	chr05	533702	533738	37
Ws3	CO	chr06	256329	257401	1073
Ws3	CO	chr07	78602	80812	2211
Ws3	NCO	chr07	79596	80472	877
Ws3	NCO	chr07	199075	199553	479
Ws3	NCO	chr07	334330	335295	966
Ws3	CO	chr07	472881	478143	5263
Ws3	NCO	chr07	475296	477406	2111
Ws3	CO	chr07	536673	538236	1564
Ws3	NCO	chr07	536844	537017	174
Ws3	NCO	chr07	719637	719671	35
Ws3	NCO	chr07	719637	724586	4950
Ws3	NCO	chr07	721407	724586	3180
Ws3	NCO	chr07	775924	777185	1262
Ws3	CO	chr07	840886	842036	1151
Ws3	NCO	chr07	906627	907668	1042
Ws3	NCO	chr07	955618	955937	320
Ws3	NCO	chr07	996406	996469	64
Ws3	NCO	chr08	138678	139242	565
Ws3	NCO	chr08	185035	185063	29
Ws3	CO	chr08	185531	187257	1727
Ws3	NCO	chr08	186033	187081	1049
Ws3	CO	chr08	210918	211706	789
Ws3	NCO	chr08	211417	211494	78
Ws3	CO	chr08	329919	330272	354
Ws3	CO	chr10	24841	27513	2673
Ws3	NCO	chr10	25071	27297	2227
Ws3	CO	chr10	116486	119454	2969
Ws3	NCO	chr10	116778	118320	1543
Ws3	NCO	chr10	117285	117285	1
Ws3	NCO	chr10	166012	169830	3819
Ws3	CO	chr10	249043	252970	3928
Ws3	NCO	chr10	249278	252100	2823
Ws3	CO	chr10	291488	311265	19778
Ws3	NCO	chr10	308750	310009	1260
Ws3	CO	chr10	385717	386875	1159
Ws3	NCO	chr10	386186	386587	402
Ws3	CO	chr10	568980	571132	2153
Ws3	NCO	chr10	570403	570633	231
Ws3	NCO	chr10	620532	620532	1
Ws3	CO	chr11	86343	87795	1453
Ws3	NCO	chr11	86376	87406	1031
Ws3	NCO	chr11	173377	175621	2245
Ws3	CO	chr11	251139	256298	5160
Ws3	NCO	chr11	252472	256022	3551
Ws3	NCO	chr11	385943	386298	356
Ws3	CO	chr11	387681	388875	1195
Ws3	NCO	chr11	388507	388830	324
Ws3	CO	chr12	33885	38252	4368
Ws3	NCO	chr12	35969	37788	1820
Ws3	NCO	chr12	65295	68028	2734
Ws3	NCO	chr12	111438	113515	2078
Ws3	CO	chr12	193413	196337	2925
Ws3	NCO	chr12	194699	195506	808
Ws3	NCO	chr12	361290	361757	468
Ws3	NCO	chr12	383022	386647	3626
Ws3	NCO	chr12	384150	384150	1
Ws3	NCO	chr12	384381	384417	37
Ws3	NCO	chr12	384519	384519	1
Ws3	NCO	chr12	384708	386647	1940
Ws3	CO	chr12	627971	630544	2574
Ws3	NCO	chr12	629063	629378	316
Ws3	CO	chr12	659309	662687	3379
Ws3	NCO	chr12	661479	662015	537
Ws3	NCO	chr12	784983	784983	1
Ws3	NCO	chr12	786966	787707	742
Ws3	NCO	chr12	870680	870680	1
Ws3	CO	chr12	871425	871834	410
Ws3	NCO	chr13	111873	112149	277
Ws3	NCO	chr13	113280	115745	2466
Ws3	CO	chr13	152513	154661	2149
Ws3	NCO	chr13	153722	154235	514
Ws3	NCO	chr13	198980	201004	2025
Ws3	NCO	chr13	318153	322484	4332
Ws3	CO	chr13	583925	584391	467
Ws3	CO	chr13	696530	700780	4251
Ws3	NCO	chr13	696803	697384	582
Ws3	NCO	chr13	790978	799172	8195
Ws3	CO	chr13	794929	800750	5822
Ws3	NCO	chr13	795718	799913	4196
Ws3	NCO	chr14	41326	41326	1
Ws3	NCO	chr14	41326	44798	3473
Ws3	NCO	chr14	42510	44798	2289
Ws3	NCO	chr14	125958	128354	2397
Ws3	NCO	chr14	260875	263653	2779
Ws3	CO	chr14	381255	386037	4783
Ws3	NCO	chr14	382055	384445	2391
Ws3	CO	chr14	480070	484698	4629
Ws3	NCO	chr14	482167	484178	2012
Ws3	NCO	chr14	651516	651516	1
Ws3	NCO	chr14	653822	653822	1
Ws3	NCO	chr14	703699	703802	104
Ws3	NCO	chr14	708051	712265	4215
Ws3	CO	chr15	114665	117173	2509
Ws3	NCO	chr15	116189	116189	1
Ws3	CO	chr15	172917	176830	3914
Ws3	NCO	chr15	174193	176314	2122
Ws3	CO	chr15	263130	269044	5915
Ws3	NCO	chr15	263732	268415	4684
Ws3	CO	chr15	631682	637596	5915
Ws3	NCO	chr15	632096	635618	3523
Ws3	CO	chr15	729020	730248	1229
Ws3	NCO	chr15	785213	785213	1
Ws3	CO	chr15	807588	809565	1978
Ws3	NCO	chr15	807897	809213	1317
Ws3	NCO	chr15	971934	971934	1
Ws3	CO	chr16	130512	133563	3052
Ws3	NCO	chr16	130596	132389	1794
Ws3	NCO	chr16	207916	212508	4593
Ws3	CO	chr16	459356	461803	2448
Ws3	NCO	chr16	460035	461129	1095
Ws3	CO	chr16	521529	521784	256
Ws3	CO	chr16	534429	539328	4900
Ws3	NCO	chr16	534510	538764	4255
Ws3	CO	chr16	689662	694007	4346
Ws3	NCO	chr16	690682	693710	3029
Ws3	NCO	chr16	702374	702433	60
Ws3	CO	chr16	703180	704518	1339
Ws3	NCO	chr16	703534	704185	652
Ws3	NCO	chr16	787083	789599	2517
Ws3	CO	chr16	902068	902716	649
Ws4	CO	chr01	128392	129571	1180
Ws4	NCO	chr01	128793	128834	42
Ws4	CO	chr01	138393	142402	4010
Ws4	NCO	chr01	138595	141298	2704
Ws4	CO	chr01	160467	164113	3647
Ws4	NCO	chr02	64851	65145	295
Ws4	CO	chr02	355856	357466	1611
Ws4	NCO	chr02	356663	357228	566
Ws4	CO	chr02	414450	414812	363
Ws4	NCO	chr02	414483	414668	186
Ws4	NCO	chr02	415886	416605	720
Ws4	CO	chr02	577557	580325	2769
Ws4	NCO	chr02	577902	580074	2173
Ws4	CO	chr02	731167	735228	4062
Ws4	NCO	chr02	731623	735113	3491
Ws4	NCO	chr02	788048	788628	581
Ws4	NCO	chr03	217108	217729	622
Ws4	NCO	chr04	151905	154016	2112
Ws4	CO	chr04	296031	298625	2595
Ws4	NCO	chr04	298100	298177	78
Ws4	CO	chr04	312286	314712	2427
Ws4	NCO	chr04	313086	314043	958
Ws4	CO	chr04	463501	464315	815
Ws4	NCO	chr04	599211	599974	764
Ws4	CO	chr04	624128	627185	3058
Ws4	NCO	chr04	624921	625114	194
Ws4	CO	chr04	653387	660913	7527
Ws4	CO	chr04	687887	690163	2277
Ws4	NCO	chr04	688301	689851	1551
Ws4	CO	chr04	773435	778173	4739
Ws4	NCO	chr04	773838	777349	3512
Ws4	NCO	chr04	993249	993393	145
Ws4	CO	chr04	1046042	1047405	1364
Ws4	NCO	chr04	1046430	1046782	353
Ws4	NCO	chr04	1089915	1092990	3076
Ws4	CO	chr04	1228243	1230991	2749
Ws4	NCO	chr04	1230007	1230007	1
Ws4	CO	chr04	1381253	1382742	1490
Ws4	NCO	chr04	1381695	1382619	925
Ws4	CO	chr04	1444972	1448123	3152
Ws4	NCO	chr04	1446904	1447547	644
Ws4	NCO	chr09	54920	56027	1108
Ws4	CO	chr09	186172	186479	308
Ws4	NCO	chr09	255793	259515	3723
Ws4	CO	chr09	313032	314344	1313
Ws4	NCO	chr05	70777	70777	1
Ws4	CO	chr05	70785	73281	2497
Ws4	NCO	chr05	70904	72863	1960
Ws4	NCO	chr05	205593	205951	359
Ws4	CO	chr05	262154	263763	1610
Ws4	NCO	chr05	263217	263673	457
Ws4	CO	chr05	475281	477785	2505
Ws4	NCO	chr05	476319	477332	1014
Ws4	CO	chr05	486974	489166	2193
Ws4	NCO	chr05	487224	489122	1899
Ws4	NCO	chr05	489979	490480	502
Ws4	CO	chr05	518016	519961	1946
Ws4	NCO	chr05	518581	519727	1147
Ws4	CO	chr06	102898	104172	1275
Ws4	NCO	chr06	103691	104107	417
Ws4	NCO	chr06	122099	123182	1084
Ws4	CO	chr06	230807	242322	11516
Ws4	NCO	chr06	231621	242046	10426
Ws4	NCO	chr06	242645	242645	1
Ws4	CO	chr07	227771	229778	2008
Ws4	NCO	chr07	227980	228341	362
Ws4	CO	chr07	308467	309986	1520
Ws4	NCO	chr07	309428	309431	4
Ws4	NCO	chr07	603291	603863	573
Ws4	NCO	chr07	753146	756087	2942
Ws4	NCO	chr07	797730	799263	1534
Ws4	CO	chr07	921277	922940	1664
Ws4	NCO	chr07	922342	922360	19
Ws4	NCO	chr07	996406	1000250	3845
Ws4	CO	chr08	22935	24444	1510
Ws4	NCO	chr08	23007	24267	1261
Ws4	NCO	chr08	66834	67286	453
Ws4	NCO	chr08	67712	67712	1
Ws4	CO	chr08	94349	97880	3532
Ws4	NCO	chr08	95069	96542	1474
Ws4	CO	chr08	102955	103642	688
Ws4	NCO	chr08	103456	103456	1
Ws4	NCO	chr08	104156	104156	1
Ws4	NCO	chr08	139922	140309	388
Ws4	NCO	chr08	192782	193499	718
Ws4	CO	chr08	209329	213577	4249
Ws4	NCO	chr08	210265	212935	2671
Ws4	CO	chr08	337327	338601	1275
Ws4	CO	chr08	360378	363577	3200
Ws4	NCO	chr08	361294	363010	1717
Ws4	CO	chr08	377886	378692	807
Ws4	CO	chr08	511094	513238	2145
Ws4	NCO	chr08	511399	512352	954
Ws4	CO	chr10	25303	27297	1995
Ws4	NCO	chr10	25793	26979	1187
Ws4	CO	chr10	135414	137747	2334
Ws4	NCO	chr10	135556	137306	1751
Ws4	CO	chr10	229691	230480	790
Ws4	NCO	chr10	230063	230063	1
Ws4	CO	chr10	385487	387952	2466
Ws4	NCO	chr10	385684	386875	1192
Ws4	CO	chr10	458491	464512	6022
Ws4	NCO	chr10	459497	462648	3152
Ws4	NCO	chr10	473902	476663	2762
Ws4	CO	chr10	631400	634879	3480
Ws4	CO	chr11	42819	44763	1945
Ws4	NCO	chr11	77602	77602	1
Ws4	NCO	chr11	86319	88083	1765
Ws4	NCO	chr11	276764	279761	2998
Ws4	CO	chr11	529439	535328	5890
Ws4	NCO	chr11	530433	535008	4576
Ws4	CO	chr11	647618	648933	1316
Ws4	NCO	chr11	648369	648369	1
Ws4	NCO	chr11	658659	658659	1
Ws4	CO	chr12	30983	31553	571
Ws4	NCO	chr12	31309	31309	1
Ws4	NCO	chr12	115861	116049	189
Ws4	NCO	chr12	221301	224486	3186
Ws4	CO	chr12	315296	315824	529
Ws4	CO	chr12	442514	445167	2654
Ws4	NCO	chr12	442802	444505	1704
Ws4	CO	chr12	561797	565281	3485
Ws4	NCO	chr12	562928	562928	1
Ws4	CO	chr12	606648	610947	4300
Ws4	NCO	chr12	607299	609742	2444
Ws4	CO	chr12	752505	753667	1163
Ws4	NCO	chr12	752983	753016	34
Ws4	CO	chr12	858659	863197	4539
Ws4	NCO	chr12	861289	862609	1321
Ws4	CO	chr12	871425	871834	410
Ws4	NCO	chr12	1037281	1037281	1
Ws4	NCO	chr13	34656	38420	3765
Ws4	NCO	chr13	96596	98156	1561
Ws4	CO	chr13	282077	283790	1714
Ws4	CO	chr13	656160	656746	587
Ws4	CO	chr13	665814	669369	3556
Ws4	NCO	chr13	666400	668945	2546
Ws4	CO	chr13	692218	696310	4093
Ws4	NCO	chr13	693830	694319	490
Ws4	NCO	chr13	829801	830510	710
Ws4	CO	chr14	114145	117554	3410
Ws4	NCO	chr14	114774	117192	2419
Ws4	CO	chr14	123992	126620	2629
Ws4	NCO	chr14	124570	126179	1610
Ws4	CO	chr14	211762	212316	555
Ws4	NCO	chr14	212169	212169	1
Ws4	NCO	chr14	212499	212559	61
Ws4	CO	chr14	428849	432106	3258
Ws4	NCO	chr14	429116	430793	1678
Ws4	CO	chr14	495209	496132	924
Ws4	NCO	chr14	495481	495486	6
Ws4	NCO	chr14	545595	545595	1
Ws4	CO	chr14	547165	548725	1561
Ws4	CO	chr14	670926	674039	3114
Ws4	CO	chr14	760831	764860	4030
Ws4	NCO	chr14	764008	764170	163
Ws4	CO	chr15	92415	93538	1124
Ws4	NCO	chr15	93289	93289	1
Ws4	NCO	chr15	211355	211452	98
Ws4	CO	chr15	226145	229316	3172
Ws4	NCO	chr15	226867	228454	1588
Ws4	CO	chr15	340000	342723	2724
Ws4	NCO	chr15	341855	342257	403
Ws4	NCO	chr15	440054	440054	1
Ws4	NCO	chr15	457888	465444	7557
Ws4	CO	chr15	476066	479535	3470
Ws4	NCO	chr15	476180	479481	3302
Ws4	CO	chr15	532889	534194	1306
Ws4	NCO	chr15	533205	533514	310
Ws4	CO	chr15	635618	640467	4850
Ws4	NCO	chr15	637596	639359	1764
Ws4	CO	chr15	914180	916607	2428
Ws4	NCO	chr15	915823	916531	709
Ws4	CO	chr15	954579	955999	1421
Ws4	NCO	chr15	1004202	1004695	494
Ws4	CO	chr16	132389	133863	1475
Ws4	NCO	chr16	133563	133563	1
Ws4	NCO	chr16	189811	190007	197
Ws4	CO	chr16	347742	353068	5327
Ws4	NCO	chr16	347756	352547	4792
Ws4	NCO	chr16	498552	498552	1
Ws4	CO	chr16	618811	621091	2281
Ws4	NCO	chr16	619619	619972	354
Ws4	CO	chr16	768136	769485	1350
Ws4	NCO	chr16	769298	769298	1
Ws4	NCO	chr16	890002	894213	4212
Ws5	NCO	chr01	64702	64861	160
Ws5	NCO	chr01	64702	70928	6227
Ws5	NCO	chr01	66814	70928	4115
Ws5	NCO	chr01	127954	129679	1726
Ws5	CO	chr01	130292	131383	1092
Ws5	NCO	chr02	76286	78500	2215
Ws5	CO	chr02	78500	80168	1669
Ws5	NCO	chr02	146884	148150	1267
Ws5	CO	chr02	313746	316898	3153
Ws5	NCO	chr02	314073	315713	1641
Ws5	CO	chr02	400927	402865	1939
Ws5	CO	chr02	634891	635515	625
Ws5	NCO	chr02	638029	638266	238
Ws5	CO	chr02	661961	665037	3077
Ws5	NCO	chr02	663949	664086	138
Ws5	CO	chr02	732454	734089	1636
Ws5	NCO	chr02	732577	733527	951
Ws5	NCO	chr03	64506	64590	85
Ws5	NCO	chr03	64965	67735	2771
Ws5	CO	chr03	169943	179998	10056
Ws5	CO	chr04	86409	89762	3354
Ws5	NCO	chr04	87438	89407	1970
Ws5	NCO	chr04	107629	110080	2452
Ws5	NCO	chr04	168236	170830	2595
Ws5	CO	chr04	205565	210115	4551
Ws5	NCO	chr04	206241	209483	3243
Ws5	CO	chr04	291887	296031	4145
Ws5	NCO	chr04	293064	293931	868
Ws5	CO	chr04	383720	386861	3142
Ws5	NCO	chr04	384232	385925	1694
Ws5	CO	chr04	584111	585930	1820
Ws5	NCO	chr04	584162	585138	977
Ws5	NCO	chr04	687887	690163	2277
Ws5	CO	chr04	753547	754683	1137
Ws5	NCO	chr04	754041	754074	34
Ws5	CO	chr04	1072340	1074812	2473
Ws5	NCO	chr04	1073366	1074150	785
Ws5	NCO	chr04	1140122	1140351	230
Ws5	CO	chr04	1201120	1257670	56551
Ws5	CO	chr04	1290212	1294558	4347
Ws5	NCO	chr04	1290440	1294047	3608
Ws5	NCO	chr04	1352463	1354948	2486
Ws5	CO	chr09	58477	59870	1394
Ws5	NCO	chr09	59426	59527	102
Ws5	NCO	chr09	61396	64408	3013
Ws5	CO	chr09	109703	115341	5639
Ws5	NCO	chr09	110582	114262	3681
Ws5	CO	chr09	139630	140997	1368
Ws5	NCO	chr09	140172	140958	787
Ws5	CO	chr09	170116	171488	1373
Ws5	CO	chr09	301915	307037	5123
Ws5	NCO	chr09	336451	338326	1876
Ws5	CO	chr09	407636	408010	375
Ws5	NCO	chr05	11865	18611	6747
Ws5	CO	chr05	36525	43103	6579
Ws5	NCO	chr05	41844	42435	592
Ws5	CO	chr05	240916	242766	1851
Ws5	NCO	chr05	241297	242059	763
Ws5	CO	chr05	376891	437074	60184
Ws5	CO	chr05	478759	481656	2898
Ws5	NCO	chr05	478917	481329	2413
Ws5	CO	chr05	496331	499021	2691
Ws5	CO	chr06	123404	127295	3892
Ws5	NCO	chr06	124061	126313	2253
Ws5	CO	chr06	224941	226658	1718
Ws5	NCO	chr06	225424	226257	834
Ws5	CO	chr07	20087	21353	1267
Ws5	CO	chr07	49836	53144	3309
Ws5	NCO	chr07	49879	51838	1960
Ws5	CO	chr07	122711	125870	3160
Ws5	NCO	chr07	124070	125504	1435
Ws5	CO	chr07	222696	223037	342
Ws5	CO	chr07	359201	361145	1945
Ws5	NCO	chr07	359404	360792	1389
Ws5	CO	chr07	398621	399860	1240
Ws5	NCO	chr07	399233	399233	1
Ws5	CO	chr07	456125	457497	1373
Ws5	NCO	chr07	456988	457368	381
Ws5	NCO	chr07	743058	743166	109
Ws5	NCO	chr07	842036	842240	205
Ws5	CO	chr07	864397	867587	3191
Ws5	NCO	chr07	865530	866668	1139
Ws5	NCO	chr07	976584	976584	1
Ws5	CO	chr07	1027903	1031159	3257
Ws5	NCO	chr07	1029273	1030394	1122
Ws5	CO	chr08	68360	70116	1757
Ws5	CO	chr08	324648	328646	3999
Ws5	NCO	chr08	325428	325428	1
Ws5	NCO	chr08	367633	370655	3023
Ws5	NCO	chr08	371336	371345	10
Ws5	CO	chr08	411435	417997	6563
Ws5	NCO	chr08	411643	417111	5469
Ws5	NCO	chr08	475333	478711	3379
Ws5	CO	chr08	480485	482169	1685
Ws5	NCO	chr08	480832	481735	904
Ws5	CO	chr08	496749	500040	3292
Ws5	NCO	chr08	497651	498131	481
Ws5	NCO	chr10	62785	63831	1047
Ws5	CO	chr10	64667	65266	600
Ws5	NCO	chr10	65092	65092	1
Ws5	NCO	chr10	137306	140496	3191
Ws5	NCO	chr10	137306	140771	3466
Ws5	CO	chr10	234452	240387	5936
Ws5	NCO	chr10	234935	239164	4230
Ws5	NCO	chr10	290229	290229	1
Ws5	CO	chr10	291488	308750	17263
Ws5	NCO	chr10	450351	451425	1075
Ws5	CO	chr10	451475	451864	390
Ws5	NCO	chr10	518989	518989	1
Ws5	CO	chr10	527979	531186	3208
Ws5	NCO	chr10	528665	530059	1395
Ws5	CO	chr10	564884	640480	75597
Ws5	CO	chr11	11297	13562	2266
Ws5	NCO	chr11	12450	13200	751
Ws5	CO	chr11	153548	159253	5706
Ws5	NCO	chr11	158127	158127	1
Ws5	CO	chr11	222112	225153	3042
Ws5	NCO	chr11	223790	223819	30
Ws5	NCO	chr11	381263	381763	501
Ws5	CO	chr11	428292	430171	1880
Ws5	NCO	chr11	428851	429650	800
Ws5	CO	chr11	470350	470733	384
Ws5	NCO	chr11	658659	658659	1
Ws5	NCO	chr12	228624	229052	429
Ws5	CO	chr12	650801	652749	1949
Ws5	NCO	chr12	651388	651773	386
Ws5	CO	chr12	758704	764502	5799
Ws5	CO	chr12	809139	811250	2112
Ws5	CO	chr12	975736	976492	757
Ws5	NCO	chr12	976035	976224	190
Ws5	CO	chr12	998532	1003597	5066
Ws5	NCO	chr12	1001580	1001580	1
Ws5	CO	chr13	107588	107879	292
Ws5	NCO	chr13	109111	109117	7
Ws5	CO	chr13	241357	241748	392
Ws5	NCO	chr13	241357	241958	602
Ws5	NCO	chr13	355261	355528	268
Ws5	CO	chr13	356260	356719	460
Ws5	CO	chr13	464039	473851	9813
Ws5	NCO	chr13	464354	471653	7300
Ws5	CO	chr13	547835	556704	8870
Ws5	NCO	chr13	548355	554000	5646
Ws5	CO	chr13	662575	664704	2130
Ws5	NCO	chr13	662824	663399	576
Ws5	CO	chr13	821258	822589	1332
Ws5	NCO	chr13	821752	821752	1
Ws5	CO	chr14	58641	61573	2933
Ws5	NCO	chr14	59635	60938	1304
Ws5	CO	chr14	214407	215727	1321
Ws5	NCO	chr14	215157	215541	385
Ws5	CO	chr14	295183	296303	1121
Ws5	NCO	chr14	299139	299671	533
Ws5	CO	chr14	341972	343628	1657
Ws5	NCO	chr14	342917	342917	1
Ws5	NCO	chr14	459279	459424	146
Ws5	CO	chr14	536062	541253	5192
Ws5	NCO	chr14	536983	537374	392
Ws5	NCO	chr15	25848	29105	3258
Ws5	CO	chr15	107467	111881	4415
Ws5	NCO	chr15	107697	111395	3699
Ws5	CO	chr15	207457	208306	850
Ws5	CO	chr15	276639	277813	1175
Ws5	NCO	chr15	277429	277429	1
Ws5	CO	chr15	403878	408160	4283
Ws5	NCO	chr15	404717	406912	2196
Ws5	NCO	chr15	593539	597836	4298
Ws5	CO	chr15	690291	691528	1238
Ws5	NCO	chr15	691294	691393	100
Ws5	NCO	chr15	778131	780103	1973
Ws5	CO	chr15	814766	819247	4482
Ws5	NCO	chr15	816529	818223	1695
Ws5	CO	chr15	950265	950406	142
Ws5	NCO	chr15	950779	952135	1357
Ws5	CO	chr15	973328	976569	3242
Ws5	NCO	chr15	973980	975558	1579
Ws5	CO	chr16	46387	49634	3248
Ws5	NCO	chr16	47324	48231	908
Ws5	CO	chr16	126773	129326	2554
Ws5	NCO	chr16	127225	128579	1355
Ws5	NCO	chr16	216997	219883	2887
Ws5	CO	chr16	276917	278837	1921
Ws5	NCO	chr16	277936	277936	1
Ws5	NCO	chr16	498552	498552	1
Ws5	CO	chr16	511968	513143	1176
Ws5	NCO	chr16	513220	514314	1095
Ws5	NCO	chr16	532922	538764	5843
Ws5	CO	chr16	618811	622131	3321
Ws5	NCO	chr16	619619	621825	2207
Ws5	CO	chr16	689662	690682	1021
Ws5	NCO	chr16	690940	690940	1
Ws5	CO	chr16	911925	912988	1064
Ws5	NCO	chr16	912460	912818	359
Ws6	CO	chr01	33645	34803	1159
Ws6	NCO	chr01	33834	33891	58
Ws6	NCO	chr01	129571	130093	523
Ws6	CO	chr01	150766	158942	8177
Ws6	NCO	chr02	94774	94774	1
Ws6	CO	chr02	161179	175611	14433
Ws6	CO	chr02	300781	302074	1294
Ws6	CO	chr02	406247	407602	1356
Ws6	NCO	chr02	406617	407064	448
Ws6	CO	chr02	473998	499971	25974
Ws6	NCO	chr02	498347	498347	1
Ws6	NCO	chr02	498347	499402	1056
Ws6	NCO	chr02	693783	695448	1666
Ws6	NCO	chr02	693783	696189	2407
Ws6	NCO	chr02	696189	696189	1
Ws6	CO	chr02	723467	727940	4474
Ws6	NCO	chr02	723740	726855	3116
Ws6	CO	chr03	60855	62551	1697
Ws6	NCO	chr03	61120	62512	1393
Ws6	NCO	chr03	101067	101281	215
Ws6	CO	chr03	102952	107828	4877
Ws6	NCO	chr03	103820	107659	3840
Ws6	NCO	chr03	104779	104995	217
Ws6	NCO	chr03	114137	115806	1670
Ws6	CO	chr03	227309	228461	1153
Ws6	NCO	chr03	254703	255457	755
Ws6	NCO	chr04	139457	139457	1
Ws6	CO	chr04	143211	144738	1528
Ws6	NCO	chr04	144416	144416	1
Ws6	NCO	chr04	165474	166697	1224
Ws6	CO	chr04	168236	170459	2224
Ws6	NCO	chr04	168604	170029	1426
Ws6	NCO	chr04	310523	311411	889
Ws6	CO	chr04	319930	323605	3676
Ws6	NCO	chr04	320259	323500	3242
Ws6	CO	chr04	540300	547211	6912
Ws6	NCO	chr04	540637	546979	6343
Ws6	CO	chr04	821579	822694	1116
Ws6	NCO	chr04	822187	822572	386
Ws6	CO	chr04	1031363	1032958	1596
Ws6	NCO	chr04	1031640	1031967	328
Ws6	NCO	chr04	1368867	1369920	1054
Ws6	NCO	chr04	1437743	1437743	1
Ws6	CO	chr04	1450575	1454407	3833
Ws6	NCO	chr04	1450758	1453347	2590
Ws6	CO	chr09	85975	94062	8088
Ws6	NCO	chr09	90614	92520	1907
Ws6	NCO	chr09	176631	176676	46
Ws6	NCO	chr09	176787	179350	2564
Ws6	NCO	chr09	176787	186948	10162
Ws6	NCO	chr09	184720	186948	2229
Ws6	NCO	chr09	279843	281929	2087
Ws6	CO	chr09	288974	294981	6008
Ws6	CO	chr09	334171	335908	1738
Ws6	NCO	chr09	334885	334885	1
Ws6	CO	chr09	387676	389833	2158
Ws6	NCO	chr09	388572	389083	512
Ws6	CO	chr05	61911	63492	1582
Ws6	NCO	chr05	62421	63198	778
Ws6	CO	chr05	112447	114421	1975
Ws6	NCO	chr05	112515	113902	1388
Ws6	CO	chr05	129589	142641	13053
Ws6	NCO	chr05	202162	207593	5432
Ws6	CO	chr05	256020	257337	1318
Ws6	NCO	chr05	256839	256872	34
Ws6	CO	chr05	293946	294452	507
Ws6	CO	chr05	346933	365889	18957
Ws6	NCO	chr05	437074	437074	1
Ws6	CO	chr05	466641	500307	33667
Ws6	NCO	chr05	505169	505453	285
Ws6	NCO	chr05	529746	530641	896
Ws6	NCO	chr06	72114	75495	3382
Ws6	CO	chr06	234600	235101	502
Ws6	NCO	chr06	234745	234871	127
Ws6	NCO	chr07	18012	18012	1
Ws6	CO	chr07	138954	144247	5294
Ws6	CO	chr07	195488	197911	2424
Ws6	NCO	chr07	196138	197548	1411
Ws6	NCO	chr07	328477	328920	444
Ws6	CO	chr07	510798	514670	3873
Ws6	NCO	chr07	511906	513623	1718
Ws6	CO	chr07	678689	684381	5693
Ws6	NCO	chr07	678824	683805	4982
Ws6	CO	chr07	838814	840431	1618
Ws6	NCO	chr07	839693	840194	502
Ws6	NCO	chr07	893348	893348	1
Ws6	CO	chr07	978933	982107	3175
Ws6	NCO	chr07	979240	981862	2623
Ws6	CO	chr07	1006001	1009997	3997
Ws6	NCO	chr07	1007009	1009717	2709
Ws6	NCO	chr08	14733	14963	231
Ws6	NCO	chr08	20114	22866	2753
Ws6	CO	chr08	82517	86053	3537
Ws6	NCO	chr08	83588	85713	2126
Ws6	CO	chr08	155916	157746	1831
Ws6	NCO	chr08	156811	156811	1
Ws6	CO	chr08	187459	188783	1325
Ws6	NCO	chr08	416803	416905	103
Ws6	CO	chr08	417111	418318	1208
Ws6	NCO	chr08	417997	417997	1
Ws6	CO	chr08	513395	514696	1302
Ws6	NCO	chr08	513545	514297	753
Ws6	NCO	chr10	22346	22645	300
Ws6	CO	chr10	42896	48483	5588
Ws6	NCO	chr10	44960	48399	3440
Ws6	CO	chr10	135942	140771	4830
Ws6	NCO	chr10	136291	140496	4206
Ws6	CO	chr10	177615	178606	992
Ws6	NCO	chr10	177909	178203	295
Ws6	CO	chr10	279131	308750	29620
Ws6	NCO	chr10	279474	280420	947
Ws6	NCO	chr10	289417	291488	2072
Ws6	CO	chr10	482840	488228	5389
Ws6	NCO	chr10	484420	487658	3239
Ws6	CO	chr10	551995	554104	2110
Ws6	NCO	chr10	605161	606379	1219
Ws6	CO	chr11	59545	84297	24753
Ws6	NCO	chr11	125376	125376	1
Ws6	CO	chr11	126228	128136	1909
Ws6	NCO	chr11	127157	127686	530
Ws6	NCO	chr11	319830	321723	1894
Ws6	NCO	chr11	410441	411752	1312
Ws6	CO	chr11	537521	542087	4567
Ws6	NCO	chr11	537911	541545	3635
Ws6	NCO	chr11	646370	646613	244
Ws6	NCO	chr11	658659	658659	1
Ws6	CO	chr12	33885	37515	3631
Ws6	NCO	chr12	53026	54969	1944
Ws6	CO	chr12	160523	166917	6395
Ws6	NCO	chr12	161206	166646	5441
Ws6	NCO	chr12	256408	256627	220
Ws6	CO	chr12	446219	536501	90283
Ws6	CO	chr12	544680	547088	2409
Ws6	NCO	chr12	545772	546272	501
Ws6	CO	chr12	748627	755215	6589
Ws6	NCO	chr12	749308	754927	5620
Ws6	NCO	chr12	750026	750557	532
Ws6	CO	chr12	808961	811466	2506
Ws6	NCO	chr12	809139	811316	2178
Ws6	NCO	chr12	831516	831516	1
Ws6	NCO	chr12	919118	928492	9375
Ws6	NCO	chr12	927526	928492	967
Ws6	CO	chr12	1078680	1079460	781
Ws6	CO	chr13	31763	33875	2113
Ws6	NCO	chr13	31923	33542	1620
Ws6	CO	chr13	46140	48349	2210
Ws6	NCO	chr13	46511	47831	1321
Ws6	CO	chr13	106716	111873	5158
Ws6	NCO	chr13	107477	111255	3779
Ws6	CO	chr13	194020	195072	1053
Ws6	NCO	chr13	194791	194889	99
Ws6	NCO	chr13	358242	359064	823
Ws6	CO	chr13	510128	512852	2725
Ws6	NCO	chr13	510494	510494	1
Ws6	CO	chr13	614744	615312	569
Ws6	CO	chr13	810997	816523	5527
Ws6	NCO	chr13	811924	811924	1
Ws6	CO	chr13	829042	831672	2631
Ws6	NCO	chr13	829801	830510	710
Ws6	NCO	chr13	840456	840483	28
Ws6	CO	chr14	23654	27340	3687
Ws6	NCO	chr14	24224	27060	2837
Ws6	CO	chr14	125450	127075	1626
Ws6	NCO	chr14	125597	126888	1292
Ws6	CO	chr14	192458	195329	2872
Ws6	NCO	chr14	192633	194979	2347
Ws6	NCO	chr14	260205	262827	2623
Ws6	CO	chr14	621629	623349	1721
Ws6	NCO	chr14	622756	622756	1
Ws6	NCO	chr14	651516	652150	635
Ws6	CO	chr14	680257	682266	2010
Ws6	NCO	chr14	681221	681221	1
Ws6	NCO	chr15	28827	30450	1624
Ws6	CO	chr15	30692	32381	1690
Ws6	NCO	chr15	30719	31411	693
Ws6	NCO	chr15	128135	128486	352
Ws6	CO	chr15	266039	268415	2377
Ws6	NCO	chr15	266446	268004	1559
Ws6	NCO	chr15	269044	269143	100
Ws6	CO	chr15	424460	424747	288
Ws6	NCO	chr15	641627	642133	507
Ws6	CO	chr15	812753	814029	1277
Ws6	CO	chr15	909176	909965	790
Ws6	NCO	chr15	909414	909901	488
Ws6	NCO	chr15	970701	971934	1234
Ws6	CO	chr15	972570	973328	759
Ws6	CO	chr16	32081	34413	2333
Ws6	NCO	chr16	32717	34295	1579
Ws6	NCO	chr16	117364	117364	1
Ws6	NCO	chr16	131839	132389	551
Ws6	NCO	chr16	133863	134608	746
Ws6	CO	chr16	221774	222378	605
Ws6	NCO	chr16	222098	222132	35
Ws6	NCO	chr16	223029	223239	211
Ws6	CO	chr16	304430	306824	2395
Ws6	NCO	chr16	304504	306743	2240
Ws6	CO	chr16	444994	449418	4425
Ws6	NCO	chr16	445274	448635	3362
Ws6	NCO	chr16	485070	489904	4835
Ws6	CO	chr16	522350	525702	3353
Ws6	NCO	chr16	522652	525087	2436
Ws6	CO	chr16	770569	773281	2713
Ws6	NCO	chr16	771567	772608	1042
Ws7	CO	chr01	27780	40614	12835
Ws7	NCO	chr01	28023	40202	12180
Ws7	CO	chr01	62327	64702	2376
Ws7	NCO	chr01	63329	63836	508
Ws7	NCO	chr01	128793	130292	1500
Ws7	CO	chr01	185972	193032	7061
Ws7	CO	chr02	74334	76286	1953
Ws7	NCO	chr02	75748	75748	1
Ws7	CO	chr02	98217	98750	534
Ws7	CO	chr02	206351	206990	640
Ws7	CO	chr02	318313	319017	705
Ws7	NCO	chr02	318409	318529	121
Ws7	CO	chr02	352615	357228	4614
Ws7	NCO	chr02	353617	355856	2240
Ws7	CO	chr02	426793	431972	5180
Ws7	NCO	chr02	427679	431086	3408
Ws7	NCO	chr02	442498	442498	1
Ws7	CO	chr02	473698	498347	24650
Ws7	NCO	chr02	575698	580649	4952
Ws7	CO	chr02	659509	660463	955
Ws7	NCO	chr02	722090	725875	3786
Ws7	NCO	chr03	40736	40750	15
Ws7	CO	chr03	120032	128276	8245
Ws7	NCO	chr03	122251	127505	5255
Ws7	CO	chr03	257837	259107	1271
Ws7	NCO	chr04	52752	53101	350
Ws7	CO	chr04	53341	53857	517
Ws7	CO	chr04	129443	130853	1411
Ws7	NCO	chr04	130251	130251	1
Ws7	NCO	chr04	151905	152876	972
Ws7	CO	chr04	296031	298100	2070
Ws7	NCO	chr04	543144	543843	700
Ws7	CO	chr04	581155	585058	3904
Ws7	NCO	chr04	582600	584313	1714
Ws7	NCO	chr04	617901	620047	2147
Ws7	CO	chr04	669166	674096	4931
Ws7	NCO	chr04	669801	672972	3172
Ws7	NCO	chr04	692143	693003	861
Ws7	CO	chr04	741144	741534	391
Ws7	NCO	chr04	905409	906565	1157
Ws7	CO	chr04	965941	967776	1836
Ws7	CO	chr04	1228243	1230991	2749
Ws7	NCO	chr04	1230007	1230007	1
Ws7	CO	chr04	1340928	1343947	3020
Ws7	NCO	chr04	1342034	1342094	61
Ws7	NCO	chr04	1345769	1347627	1859
Ws7	CO	chr04	1406574	1409982	3409
Ws7	NCO	chr04	1406952	1408823	1872
Ws7	CO	chr04	1456004	1457992	1989
Ws7	NCO	chr04	1456122	1457518	1397
Ws7	CO	chr09	59527	63742	4216
Ws7	NCO	chr09	60550	62931	2382
Ws7	CO	chr09	139060	140718	1659
Ws7	NCO	chr09	139280	140437	1158
Ws7	CO	chr09	162206	165228	3023
Ws7	NCO	chr09	163472	163956	485
Ws7	NCO	chr09	249390	249390	1
Ws7	CO	chr09	249893	254768	4876
Ws7	NCO	chr09	249968	253475	3508
Ws7	NCO	chr09	270267	271289	1023
Ws7	NCO	chr09	285960	288974	3015
Ws7	NCO	chr09	380441	382822	2382
Ws7	CO	chr09	396584	398074	1491
Ws7	NCO	chr09	396674	397925	1252
Ws7	NCO	chr09	398164	398682	519
Ws7	CO	chr05	26764	31402	4639
Ws7	NCO	chr05	26954	30224	3271
Ws7	NCO	chr05	68322	68520	199
Ws7	CO	chr05	144641	146405	1765
Ws7	NCO	chr05	144927	145233	307
Ws7	NCO	chr05	171187	175425	4239
Ws7	NCO	chr05	303139	308411	5273
Ws7	CO	chr05	323867	324788	922
Ws7	NCO	chr05	324232	324232	1
Ws7	CO	chr05	372934	373889	956
Ws7	CO	chr05	443641	447237	3597
Ws7	NCO	chr05	443913	446714	2802
Ws7	CO	chr05	496331	499021	2691
Ws7	CO	chr06	119691	121218	1528
Ws7	NCO	chr06	120180	120958	779
Ws7	NCO	chr06	186086	190666	4581
Ws7	CO	chr07	70445	79596	9152
Ws7	NCO	chr07	76827	78602	1776
Ws7	NCO	chr07	117735	119017	1283
Ws7	CO	chr07	247313	253899	6587
Ws7	NCO	chr07	250076	251610	1535
Ws7	CO	chr07	258920	285563	26644
Ws7	CO	chr07	351219	357098	5880
Ws7	NCO	chr07	351895	354777	2883
Ws7	CO	chr07	397313	397661	349
Ws7	NCO	chr07	397462	397517	56
Ws7	CO	chr07	409434	414495	5062
Ws7	NCO	chr07	411300	413679	2380
Ws7	NCO	chr07	538721	538860	140
Ws7	CO	chr07	591227	640561	49335
Ws7	CO	chr07	718766	723331	4566
Ws7	NCO	chr07	718988	723112	4125
Ws7	CO	chr07	922360	926449	4090
Ws7	NCO	chr07	922940	925310	2371
Ws7	CO	chr08	49074	50280	1207
Ws7	NCO	chr08	50090	50188	99
Ws7	NCO	chr08	139179	140309	1131
Ws7	NCO	chr08	184682	188783	4102
Ws7	NCO	chr08	320870	321842	973
Ws7	CO	chr08	337327	338601	1275
Ws7	CO	chr08	366671	370655	3985
Ws7	NCO	chr08	367633	370472	2840
Ws7	NCO	chr08	416803	417111	309
Ws7	CO	chr08	448514	450102	1589
Ws7	NCO	chr08	449141	449871	731
Ws7	NCO	chr08	510784	512352	1569
Ws7	CO	chr08	511094	511399	306
Ws7	CO	chr10	62169	63540	1372
Ws7	NCO	chr10	62344	63078	735
Ws7	CO	chr10	73119	75567	2449
Ws7	NCO	chr10	73225	75017	1793
Ws7	NCO	chr10	185114	185408	295
Ws7	CO	chr10	233268	235631	2364
Ws7	NCO	chr10	233416	235211	1796
Ws7	NCO	chr10	405926	410360	4435
Ws7	NCO	chr10	409855	410360	506
Ws7	CO	chr10	527979	532123	4145
Ws7	NCO	chr10	528665	531269	2605
Ws7	CO	chr10	603831	606370	2540
Ws7	NCO	chr10	605161	606052	892
Ws7	CO	chr11	14839	26081	11243
Ws7	NCO	chr11	19559	20931	1373
Ws7	CO	chr11	89284	90100	817
Ws7	CO	chr11	232384	232816	433
Ws7	NCO	chr11	232610	232610	1
Ws7	CO	chr11	239346	240933	1588
Ws7	NCO	chr11	240556	240556	1
Ws7	NCO	chr11	274975	276862	1888
Ws7	NCO	chr11	413630	413784	155
Ws7	NCO	chr11	439006	443076	4071
Ws7	CO	chr11	487701	490760	3060
Ws7	NCO	chr11	488176	488768	593
Ws7	CO	chr11	502080	505324	3245
Ws7	NCO	chr11	503047	504148	1102
Ws7	CO	chr11	537521	539289	1769
Ws7	NCO	chr11	538085	538564	480
Ws7	NCO	chr11	583491	584453	963
Ws7	CO	chr11	652020	655677	3658
Ws7	NCO	chr11	652186	654787	2602
Ws7	CO	chr12	117607	118870	1264
Ws7	NCO	chr12	118018	118162	145
Ws7	NCO	chr12	175292	179012	3721
Ws7	CO	chr12	246914	251100	4187
Ws7	NCO	chr12	247349	251031	3683
Ws7	NCO	chr12	247349	251100	3752
Ws7	NCO	chr12	332979	333534	556
Ws7	CO	chr12	435297	443225	7929
Ws7	NCO	chr12	437290	442802	5513
Ws7	CO	chr12	658442	661479	3038
Ws7	NCO	chr12	659309	659309	1
Ws7	CO	chr12	786966	788927	1962
Ws7	NCO	chr12	787173	787707	535
Ws7	CO	chr12	804784	807633	2850
Ws7	NCO	chr12	806225	806569	345
Ws7	CO	chr12	871834	874913	3080
Ws7	CO	chr12	914620	915235	616
Ws7	NCO	chr12	914870	914875	6
Ws7	CO	chr12	1003597	1010637	7041
Ws7	CO	chr13	34241	34656	416
Ws7	NCO	chr13	34686	34686	1
Ws7	CO	chr13	140904	144289	3386
Ws7	CO	chr13	157508	166483	8976
Ws7	CO	chr13	211197	215647	4451
Ws7	NCO	chr13	211776	215503	3728
Ws7	CO	chr13	264467	267940	3474
Ws7	NCO	chr13	265248	267718	2471
Ws7	CO	chr13	326306	333360	7055
Ws7	NCO	chr13	327472	331360	3889
Ws7	CO	chr13	454575	457962	3388
Ws7	NCO	chr13	454694	456426	1733
Ws7	CO	chr13	605662	609476	3815
Ws7	NCO	chr13	606522	609023	2502
Ws7	CO	chr13	692218	696530	4313
Ws7	NCO	chr13	693830	696310	2481
Ws7	CO	chr13	773749	775354	1606
Ws7	NCO	chr13	773881	775175	1295
Ws7	NCO	chr13	876150	877232	1083
Ws7	CO	chr14	52644	52936	293
Ws7	CO	chr14	90306	91156	851
Ws7	CO	chr14	364128	367958	3831
Ws7	NCO	chr14	364661	367367	2707
Ws7	NCO	chr14	368313	371530	3218
Ws7	NCO	chr14	372304	372490	187
Ws7	CO	chr14	536608	541253	4646
Ws7	NCO	chr14	536983	537374	392
Ws7	CO	chr14	612213	614799	2587
Ws7	NCO	chr14	698246	698246	1
Ws7	CO	chr14	699363	700050	688
Ws7	CO	chr14	738665	747875	9211
Ws7	NCO	chr14	739027	747372	8346
Ws7	CO	chr15	66182	68333	2152
Ws7	NCO	chr15	66558	68216	1659
Ws7	NCO	chr15	68720	70624	1905
Ws7	CO	chr15	137696	138951	1256
Ws7	NCO	chr15	139661	139661	1
Ws7	NCO	chr15	248565	249444	880
Ws7	CO	chr15	251187	251549	363
Ws7	NCO	chr15	251393	251458	66
Ws7	NCO	chr15	282586	287446	4861
Ws7	NCO	chr15	291072	292159	1088
Ws7	NCO	chr15	432038	436730	4693
Ws7	NCO	chr15	438919	440280	1362
Ws7	NCO	chr15	638405	638420	16
Ws7	NCO	chr15	730248	730496	249
Ws7	CO	chr15	772401	775540	3140
Ws7	NCO	chr15	773220	774317	1098
Ws7	CO	chr15	923749	925584	1836
Ws7	NCO	chr15	924011	924398	388
Ws7	NCO	chr15	951231	951879	649
Ws7	CO	chr15	952969	954571	1603
Ws7	NCO	chr15	953759	954099	341
Ws7	CO	chr15	971211	973980	2770
Ws7	NCO	chr15	971934	973328	1395
Ws7	CO	chr15	1001305	1007349	6045
Ws7	NCO	chr15	1001461	1006480	5020
Ws7	CO	chr16	46387	47955	1569
Ws7	NCO	chr16	47324	47327	4
Ws7	NCO	chr16	71541	71541	1
Ws7	NCO	chr16	213368	214478	1111
Ws7	CO	chr16	224969	227262	2294
Ws7	NCO	chr16	225179	226990	1812
Ws7	CO	chr16	276917	278837	1921
Ws7	NCO	chr16	277936	277936	1
Ws7	CO	chr16	347756	350045	2290
Ws7	NCO	chr16	459356	459356	1
Ws7	NCO	chr16	459356	461129	1774
Ws7	CO	chr16	533864	536612	2749
Ws7	NCO	chr16	534071	535953	1883
Ws7	CO	chr16	670431	677883	7453
Ws7	NCO	chr16	670680	677525	6846
Ws7	CO	chr16	709633	713423	3791
Ws7	NCO	chr16	710327	712068	1742
Ws7	CO	chr16	840629	851883	11255
Ws7	NCO	chr16	840977	841644	668
Ws9	CO	chr01	32695	34902	2208
Ws9	NCO	chr01	32885	34851	1967
Ws9	NCO	chr01	75527	75527	1
Ws9	NCO	chr01	129571	130620	1050
Ws9	NCO	chr02	67757	71264	3508
Ws9	NCO	chr02	122710	125238	2529
Ws9	NCO	chr02	132774	132774	1
Ws9	NCO	chr02	133766	134096	331
Ws9	CO	chr02	310275	313639	3365
Ws9	NCO	chr02	310737	312062	1326
Ws9	CO	chr02	520259	523046	2788
Ws9	NCO	chr02	520691	522472	1782
Ws9	NCO	chr02	628467	630759	2293
Ws9	CO	chr02	697347	708329	10983
Ws9	NCO	chr02	697913	704687	6775
Ws9	NCO	chr02	701011	704687	3677
Ws9	NCO	chr02	731989	733021	1033
Ws9	NCO	chr02	735426	735426	1
Ws9	CO	chr02	736100	736777	678
Ws9	NCO	chr02	736155	736251	97
Ws9	CO	chr02	742040	743112	1073
Ws9	NCO	chr02	742302	742605	304
Ws9	CO	chr03	32017	35037	3021
Ws9	NCO	chr03	33674	33674	1
Ws9	CO	chr03	80424	87190	6767
Ws9	NCO	chr03	212484	215026	2543
Ws9	CO	chr03	217729	218555	827
Ws9	NCO	chr03	217972	217972	1
Ws9	CO	chr04	68998	74179	5182
Ws9	NCO	chr04	69540	74035	4496
Ws9	NCO	chr04	85199	87758	2560
Ws9	CO	chr04	150949	152876	1928
Ws9	NCO	chr04	151905	151920	16
Ws9	CO	chr04	315177	319595	4419
Ws9	NCO	chr04	317631	318821	1191
Ws9	CO	chr04	687331	689122	1792
Ws9	NCO	chr04	797152	798332	1181
Ws9	NCO	chr04	992792	993393	602
Ws9	CO	chr04	1058036	1062847	4812
Ws9	NCO	chr04	1058840	1061564	2725
Ws9	CO	chr04	1222482	1231901	9420
Ws9	NCO	chr04	1223354	1230991	7638
Ws9	CO	chr04	1456462	1457992	1531
Ws9	NCO	chr04	1456966	1457518	553
Ws9	CO	chr09	62931	63742	812
Ws9	CO	chr09	88580	92520	3941
Ws9	NCO	chr09	90614	92089	1476
Ws9	CO	chr09	166091	171488	5398
Ws9	NCO	chr09	167140	170116	2977
Ws9	CO	chr09	213739	215098	1360
Ws9	CO	chr09	260851	262382	1532
Ws9	NCO	chr09	261506	261921	416
Ws9	NCO	chr09	266054	266352	299
Ws9	CO	chr09	339129	347522	8394
Ws9	NCO	chr09	339185	341164	1980
Ws9	CO	chr09	415008	418141	3134
Ws9	NCO	chr09	415625	417700	2076
Ws9	NCO	chr05	28790	30224	1435
Ws9	CO	chr05	28802	29166	365
Ws9	CO	chr05	170028	174608	4581
Ws9	NCO	chr05	170174	174329	4156
Ws9	NCO	chr05	306998	308411	1414
Ws9	CO	chr05	337108	343102	5995
Ws9	NCO	chr05	339375	342402	3028
Ws9	CO	chr05	376891	437074	60184
Ws9	NCO	chr05	477296	477332	37
Ws9	CO	chr05	479685	480609	925
Ws9	NCO	chr06	102061	102465	405
Ws9	CO	chr06	163733	165100	1368
Ws9	NCO	chr06	184620	184620	1
Ws9	CO	chr06	191771	192554	784
Ws9	CO	chr06	231931	233877	1947
Ws9	NCO	chr06	232170	233262	1093
Ws9	CO	chr07	34464	39414	4951
Ws9	NCO	chr07	35070	38181	3112
Ws9	CO	chr07	168336	168745	410
Ws9	CO	chr07	229778	231838	2061
Ws9	CO	chr07	353617	357098	3482
Ws9	NCO	chr07	353882	354777	896
Ws9	CO	chr07	389890	395239	5350
Ws9	NCO	chr07	390540	394295	3756
Ws9	NCO	chr07	392147	392187	41
Ws9	CO	chr07	568716	572018	3303
Ws9	NCO	chr07	570162	570704	543
Ws9	CO	chr07	670027	670842	816
Ws9	NCO	chr07	847827	851359	3533
Ws9	NCO	chr07	867791	871636	3846
Ws9	CO	chr07	956808	961508	4701
Ws9	NCO	chr07	957522	960223	2702
Ws9	CO	chr08	135881	138678	2798
Ws9	NCO	chr08	182459	182459	1
Ws9	NCO	chr08	196442	198264	1823
Ws9	NCO	chr08	315959	318553	2595
Ws9	NCO	chr08	510784	512352	1569
Ws9	CO	chr10	28917	29315	399
Ws9	NCO	chr10	29279	29279	1
Ws9	NCO	chr10	30728	30728	1
Ws9	NCO	chr10	31139	31139	1
Ws9	CO	chr10	172395	173938	1544
Ws9	NCO	chr10	173381	173528	148
Ws9	NCO	chr10	265547	265547	1
Ws9	CO	chr10	476663	482542	5880
Ws9	NCO	chr11	40193	40571	379
Ws9	CO	chr11	42171	42819	649
Ws9	CO	chr11	89284	90284	1001
Ws9	NCO	chr11	90100	90100	1
Ws9	CO	chr11	279761	289667	9907
Ws9	CO	chr11	351174	355118	3945
Ws9	NCO	chr11	351645	354673	3029
Ws9	CO	chr11	446854	448702	1849
Ws9	NCO	chr11	447233	447963	731
Ws9	CO	chr11	530489	532255	1767
Ws9	NCO	chr11	530876	532132	1257
Ws9	CO	chr11	588202	596452	8251
Ws9	NCO	chr11	588635	589191	557
Ws9	NCO	chr11	658659	658659	1
Ws9	CO	chr12	50263	53026	2764
Ws9	NCO	chr12	50811	52571	1761
Ws9	CO	chr12	105097	107058	1962
Ws9	NCO	chr12	107058	107058	1
Ws9	NCO	chr12	125224	125270	47
Ws9	NCO	chr12	225822	227933	2112
Ws9	NCO	chr12	229052	229052	1
Ws9	CO	chr12	362950	363902	953
Ws9	NCO	chr12	363365	363682	318
Ws9	NCO	chr12	438110	438284	175
Ws9	CO	chr12	438418	439239	822
Ws9	NCO	chr12	601828	603254	1427
Ws9	CO	chr12	758008	764502	6495
Ws9	NCO	chr12	758704	758704	1
Ws9	CO	chr12	840320	841662	1343
Ws9	NCO	chr12	841283	841327	45
Ws9	CO	chr12	858659	863559	4901
Ws9	NCO	chr12	861289	863197	1909
Ws9	CO	chr12	1027031	1032077	5047
Ws9	NCO	chr12	1027940	1031020	3081
Ws9	CO	chr12	1046624	1049066	2443
Ws9	NCO	chr12	1046856	1047514	659
Ws9	NCO	chr13	308139	311964	3826
Ws9	CO	chr13	357415	360343	2929
Ws9	NCO	chr13	358242	359914	1673
Ws9	NCO	chr13	483678	483683	6
Ws9	NCO	chr13	685909	686561	653
Ws9	CO	chr13	721057	722919	1863
Ws9	NCO	chr13	721934	721934	1
Ws9	NCO	chr13	797389	798660	1272
Ws9	NCO	chr13	797389	799805	2417
Ws9	NCO	chr13	799544	799805	262
Ws9	CO	chr14	56084	59635	3552
Ws9	NCO	chr14	56358	58641	2284
Ws9	CO	chr14	78635	81238	2604
Ws9	NCO	chr14	79223	80592	1370
Ws9	NCO	chr14	81969	82639	671
Ws9	CO	chr14	220323	222177	1855
Ws9	NCO	chr14	283033	286184	3152
Ws9	CO	chr14	440938	442446	1509
Ws9	CO	chr14	510067	513500	3434
Ws9	NCO	chr14	510205	512943	2739
Ws9	NCO	chr14	521440	522200	761
Ws9	NCO	chr14	614799	615233	435
Ws9	NCO	chr14	651516	651760	245
Ws9	CO	chr14	661360	664079	2720
Ws9	NCO	chr14	661782	662576	795
Ws9	NCO	chr14	754100	755482	1383
Ws9	CO	chr14	757313	758268	956
Ws9	NCO	chr14	757642	757984	343
Ws9	CO	chr15	78874	80300	1427
Ws9	NCO	chr15	79230	79337	108
Ws9	NCO	chr15	87729	87729	1
Ws9	CO	chr15	93841	97468	3628
Ws9	NCO	chr15	94365	95735	1371
Ws9	NCO	chr15	179302	179302	1
Ws9	NCO	chr15	179374	179374	1
Ws9	NCO	chr15	179732	179788	57
Ws9	NCO	chr15	247951	249444	1494
Ws9	NCO	chr15	298470	299123	654
Ws9	CO	chr15	374524	377494	2971
Ws9	NCO	chr15	374826	377267	2442
Ws9	NCO	chr15	473568	473575	8
Ws9	NCO	chr15	562606	563276	671
Ws9	NCO	chr15	609941	610697	757
Ws9	NCO	chr15	611058	611058	1
Ws9	NCO	chr15	732813	734131	1319
Ws9	CO	chr15	766559	769910	3352
Ws9	NCO	chr15	767123	769762	2640
Ws9	NCO	chr15	795447	796188	742
Ws9	NCO	chr15	796997	797168	172
Ws9	CO	chr15	900320	903747	3428
Ws9	NCO	chr15	900942	903561	2620
Ws9	NCO	chr15	901980	904071	2092
Ws9	NCO	chr15	914180	914180	1
Ws9	NCO	chr16	38498	41334	2837
Ws9	CO	chr16	130848	132263	1416
Ws9	NCO	chr16	131839	131971	133
Ws9	NCO	chr16	171405	173054	1650
Ws9	NCO	chr16	457423	457506	84
Ws9	CO	chr16	457625	463244	5620
Ws9	NCO	chr16	457794	461803	4010
Ws9	NCO	chr16	523801	526965	3165
Ws9	CO	chr16	652766	655078	2313
Ws9	NCO	chr16	652937	654469	1533
Ws9	NCO	chr16	671600	674550	2951
Ws9	NCO	chr16	792324	793497	1174
Ws9	CO	chr16	807966	812950	4985
Ws9	NCO	chr16	808351	811780	3430
Ws9	CO	chr16	824643	826502	1860
Ws9	NCO	chr16	824808	826095	1288
Ws9	CO	chr16	877631	881672	4042
Ws9	NCO	chr16	878757	881624	2868
Ws9	NCO	chr16	911606	915118	3513
Ws10	NCO	chr01	32323	33891	1569
Ws10	NCO	chr01	80032	81696	1665
Ws10	NCO	chr01	81607	81696	90
Ws10	CO	chr01	120260	134636	14377
Ws10	NCO	chr01	127954	131383	3430
Ws10	CO	chr01	150766	158942	8177
Ws10	CO	chr02	172528	176524	3997
Ws10	NCO	chr02	175611	175938	328
Ws10	CO	chr02	328214	334843	6630
Ws10	NCO	chr02	328932	334194	5263
Ws10	NCO	chr02	492470	497269	4800
Ws10	CO	chr02	520259	526104	5846
Ws10	NCO	chr02	520691	525386	4696
Ws10	NCO	chr02	528288	528288	1
Ws10	CO	chr02	630759	632467	1709
Ws10	CO	chr02	753411	761883	8473
Ws10	CO	chr03	80424	86643	6220
Ws10	CO	chr03	193723	201728	8006
Ws10	NCO	chr03	196412	197778	1367
Ws10	NCO	chr03	211865	211865	1
Ws10	CO	chr04	27160	28366	1207
Ws10	NCO	chr04	27468	28350	883
Ws10	CO	chr04	94570	95956	1387
Ws10	NCO	chr04	134924	139970	5047
Ws10	CO	chr04	188318	200902	12585
Ws10	NCO	chr04	255400	255799	400
Ws10	CO	chr04	296031	298100	2070
Ws10	CO	chr04	324534	325167	634
Ws10	CO	chr04	412979	414630	1652
Ws10	NCO	chr04	413851	414265	415
Ws10	CO	chr04	653387	660913	7527
Ws10	CO	chr04	693003	695130	2128
Ws10	CO	chr04	901557	901882	326
Ws10	NCO	chr04	902100	902100	1
Ws10	NCO	chr04	903928	906255	2328
Ws10	CO	chr04	1198388	1199524	1137
Ws10	NCO	chr04	1198930	1198930	1
Ws10	NCO	chr04	1211933	1212757	825
Ws10	CO	chr04	1286815	1289265	2451
Ws10	NCO	chr04	1287265	1287931	667
Ws10	NCO	chr04	1377342	1382619	5278
Ws10	NCO	chr04	1427796	1429170	1375
Ws10	CO	chr04	1454954	1455467	514
Ws10	CO	chr09	60550	65443	4894
Ws10	NCO	chr09	61396	64408	3013
Ws10	CO	chr09	141957	146144	4188
Ws10	NCO	chr09	143363	145554	2192
Ws10	NCO	chr09	348322	350771	2450
Ws10	CO	chr09	386410	389833	3424
Ws10	NCO	chr09	387124	389083	1960
Ws10	NCO	chr09	388572	389083	512
Ws10	NCO	chr05	26123	29462	3340
Ws10	CO	chr05	130330	130717	388
Ws10	NCO	chr05	130518	130518	1
Ws10	CO	chr05	531587	534054	2468
Ws10	NCO	chr05	532298	533738	1441
Ws10	CO	chr06	106092	109314	3223
Ws10	NCO	chr06	106175	107682	1508
Ws10	CO	chr06	190335	192856	2522
Ws10	NCO	chr06	190401	192554	2154
Ws10	CO	chr06	230807	234564	3758
Ws10	NCO	chr06	231931	234306	2376
Ws10	NCO	chr06	270810	271104	295
Ws10	CO	chr07	144463	150486	6024
Ws10	NCO	chr07	145588	146367	780
Ws10	CO	chr07	269359	277072	7714
Ws10	NCO	chr07	270737	270737	1
Ws10	NCO	chr07	423444	430294	6851
Ws10	CO	chr07	428222	431017	2796
Ws10	NCO	chr07	428411	430294	1884
Ws10	CO	chr07	642959	647971	5013
Ws10	NCO	chr07	643527	647757	4231
Ws10	CO	chr07	671414	672407	994
Ws10	NCO	chr07	737831	740707	2877
Ws10	NCO	chr07	776899	778523	1625
Ws10	NCO	chr07	894469	895501	1033
Ws10	NCO	chr07	900878	900899	22
Ws10	CO	chr07	1011067	1013313	2247
Ws10	NCO	chr07	1011722	1012499	778
Ws10	CO	chr08	79057	79706	650
Ws10	NCO	chr08	79387	79387	1
Ws10	CO	chr08	155435	157746	2312
Ws10	NCO	chr08	155628	156811	1184
Ws10	NCO	chr08	185153	187459	2307
Ws10	CO	chr08	290034	291431	1398
Ws10	NCO	chr08	290607	291183	577
Ws10	CO	chr08	482618	487335	4718
Ws10	NCO	chr08	483393	486846	3454
Ws10	CO	chr08	510944	513238	2295
Ws10	NCO	chr08	511094	512352	1259
Ws10	NCO	chr10	53315	53315	1
Ws10	CO	chr10	55587	56421	835
Ws10	CO	chr10	163128	163680	553
Ws10	CO	chr10	280420	289417	8998
Ws10	NCO	chr10	456061	457234	1174
Ws10	CO	chr10	504557	507450	2894
Ws10	NCO	chr10	505575	506114	540
Ws10	CO	chr10	618195	627364	9170
Ws10	NCO	chr11	55330	56296	967
Ws10	CO	chr11	91497	93092	1596
Ws10	NCO	chr11	92309	92723	415
Ws10	CO	chr11	211720	214793	3074
Ws10	NCO	chr11	211916	214075	2160
Ws10	CO	chr11	346426	347026	601
Ws10	NCO	chr11	482053	482173	121
Ws10	NCO	chr11	482053	485962	3910
Ws10	NCO	chr11	485962	485962	1
Ws10	CO	chr11	486544	488768	2225
Ws10	NCO	chr11	486859	488176	1318
Ws10	NCO	chr11	534850	535328	479
Ws10	CO	chr11	586046	596452	10407
Ws10	NCO	chr11	587076	589191	2116
Ws10	NCO	chr11	658659	658659	1
Ws10	NCO	chr11	673085	675434	2350
Ws10	NCO	chr12	100101	105097	4997
Ws10	CO	chr12	277566	279095	1530
Ws10	NCO	chr12	278288	278556	269
Ws10	CO	chr12	380475	382085	1611
Ws10	NCO	chr12	380504	381722	1219
Ws10	CO	chr12	553500	557353	3854
Ws10	NCO	chr12	553789	557129	3341
Ws10	CO	chr12	892186	896179	3994
Ws10	CO	chr12	991365	995954	4590
Ws10	NCO	chr12	992330	992330	1
Ws10	CO	chr13	18517	22744	4228
Ws10	NCO	chr13	18832	21232	2401
Ws10	NCO	chr13	71820	72284	465
Ws10	CO	chr13	190983	193003	2021
Ws10	NCO	chr13	191662	192412	751
Ws10	CO	chr13	322889	325192	2304
Ws10	NCO	chr13	324241	324673	433
Ws10	NCO	chr13	694119	694319	201
Ws10	CO	chr13	768116	769072	957
Ws10	NCO	chr13	768772	768838	67
Ws10	NCO	chr14	52936	52936	1
Ws10	NCO	chr14	54265	55121	857
Ws10	NCO	chr14	177795	178688	894
Ws10	CO	chr14	184945	185716	772
Ws10	CO	chr14	265663	267264	1602
Ws10	CO	chr14	357625	359347	1723
Ws10	NCO	chr14	358003	359093	1091
Ws10	NCO	chr14	437918	437918	1
Ws10	NCO	chr14	494206	494206	1
Ws10	NCO	chr14	494403	494410	8
Ws10	NCO	chr14	495481	495486	6
Ws10	NCO	chr14	528819	528940	122
Ws10	CO	chr14	654311	655746	1436
Ws10	NCO	chr14	655196	655196	1
Ws10	NCO	chr14	707631	709101	1471
Ws10	NCO	chr15	114665	114665	1
Ws10	NCO	chr15	116189	118262	2074
Ws10	NCO	chr15	462172	464208	2037
Ws10	CO	chr15	568208	571156	2949
Ws10	NCO	chr15	568476	570936	2461
Ws10	CO	chr15	680277	681717	1441
Ws10	NCO	chr15	681406	681576	171
Ws10	NCO	chr15	681459	681459	1
Ws10	NCO	chr15	730248	730864	617
Ws10	CO	chr15	793011	801157	8147
Ws10	NCO	chr15	794264	800754	6491
Ws10	CO	chr15	831161	831998	838
Ws10	NCO	chr15	831215	831215	1
Ws10	NCO	chr15	920279	920721	443
Ws10	CO	chr16	53185	54539	1355
Ws10	NCO	chr16	53791	54323	533
Ws10	CO	chr16	136331	137018	688
Ws10	CO	chr16	174995	176193	1199
Ws10	NCO	chr16	176193	176255	63
Ws10	NCO	chr16	316613	316613	1
Ws10	NCO	chr16	316613	320385	3773
Ws10	NCO	chr16	319568	320385	818
Ws10	CO	chr16	359974	362638	2665
Ws10	NCO	chr16	360134	362258	2125
Ws10	CO	chr16	370744	374565	3822
Ws10	NCO	chr16	371278	374357	3080
Ws10	NCO	chr16	514912	515755	844
Ws10	CO	chr16	689234	692766	3533
Ws10	NCO	chr16	689282	692676	3395
Ws10	CO	chr16	728047	729823	1777
Ws10	NCO	chr16	728971	729266	296
Ws10	NCO	chr16	810115	810115	1
Ws15	CO	chr01	70928	72278	1351
Ws15	NCO	chr01	72816	72816	1
Ws15	CO	chr01	81696	83363	1668
Ws15	CO	chr01	120260	127954	7695
Ws15	CO	chr01	160467	164113	3647
Ws15	CO	chr02	124660	126384	1725
Ws15	NCO	chr02	125223	126037	815
Ws15	CO	chr02	150083	153383	3301
Ws15	NCO	chr02	150549	153251	2703
Ws15	NCO	chr02	249424	249424	1
Ws15	CO	chr02	250567	251335	769
Ws15	NCO	chr02	418819	428527	9709
Ws15	NCO	chr02	429067	529809	100743
Ws15	NCO	chr02	531240	788900	257661
Ws15	NCO	chr03	67735	69752	2018
Ws15	NCO	chr03	101976	104995	3020
Ws15	CO	chr03	216283	219548	3266
Ws15	NCO	chr03	217108	218931	1824
Ws15	CO	chr04	146705	149407	2703
Ws15	NCO	chr04	147096	148202	1107
Ws15	NCO	chr04	157473	159945	2473
Ws15	CO	chr04	243569	244006	438
Ws15	NCO	chr04	311787	315177	3391
Ws15	NCO	chr04	451594	452880	1287
Ws15	NCO	chr04	546092	548432	2341
Ws15	CO	chr04	625114	627814	2701
Ws15	NCO	chr04	627185	627276	92
Ws15	CO	chr04	906802	907272	471
Ws15	NCO	chr04	1025917	1025917	1
Ws15	CO	chr04	1237469	1242021	4553
Ws15	NCO	chr04	1238148	1240419	2272
Ws15	CO	chr04	1377389	1378473	1085
Ws15	NCO	chr04	1377904	1378179	276
Ws15	CO	chr09	62931	63742	812
Ws15	CO	chr09	92520	94062	1543
Ws15	CO	chr09	313032	318928	5897
Ws15	NCO	chr09	314344	315731	1388
Ws15	CO	chr09	348458	354751	6294
Ws15	NCO	chr09	348881	352892	4012
Ws15	NCO	chr09	417145	417700	556
Ws15	NCO	chr05	27795	29462	1668
Ws15	NCO	chr05	109263	109483	221
Ws15	CO	chr05	184796	187064	2269
Ws15	NCO	chr05	185302	186821	1520
Ws15	NCO	chr05	197593	198413	821
Ws15	CO	chr05	201532	202588	1057
Ws15	NCO	chr05	202162	202222	61
Ws15	NCO	chr05	281962	285853	3892
Ws15	NCO	chr05	281962	289128	7167
Ws15	CO	chr05	305774	310257	4484
Ws15	NCO	chr05	308157	308411	255
Ws15	CO	chr05	565774	566338	565
Ws15	NCO	chr05	566996	567071	76
Ws15	CO	chr06	102465	103691	1227
Ws15	NCO	chr06	102791	102898	108
Ws15	NCO	chr06	123404	124061	658
Ws15	NCO	chr06	188452	189006	555
Ws15	CO	chr06	219497	224866	5370
Ws15	NCO	chr06	220082	224701	4620
Ws15	NCO	chr06	224941	224941	1
Ws15	NCO	chr06	226658	226658	1
Ws15	NCO	chr06	227698	227698	1
Ws15	NCO	chr07	42818	47163	4346
Ws15	CO	chr07	50746	51838	1093
Ws15	NCO	chr07	51596	51596	1
Ws15	CO	chr07	120192	124226	4035
Ws15	NCO	chr07	121920	122711	792
Ws15	CO	chr07	138954	145588	6635
Ws15	NCO	chr07	142863	144463	1601
Ws15	CO	chr07	364035	366977	2943
Ws15	NCO	chr07	365661	366058	398
Ws15	NCO	chr07	454304	454674	371
Ws15	NCO	chr07	454304	456125	1822
Ws15	CO	chr07	602954	603291	338
[truncated: 1,359 more rows]
