# Supplementary material for: Light-controlled Spo11-less meiotic DNA breaks by MagTAQing lead to chromosomal aberrations
Source: Nucleic Acids Res. 2025 Apr 10;53(7):gkaf206. doi: 10.1093/nar/gkaf206 (PMC11983132; doi:10.1093/nar/gkaf206)
Supplement: gkaf206_Supplemental_Files [file gkaf206_supplemental_files.zip › MagTAQing_Supplementary_Table S6.xlsx]

## Sheet: Supplementary Table S6
Supplementary Table S6. Meiotic recombination in MagTAQed spores
CO/NCO
tetrad	type	chromosome	marker_pos_start	marker_pos_end	marker_pos_length
mm2	CO	chr02	256062	256359	298
mm2	CO	chr04	672035	672321	287
mm2	NCO	chr04	718031	723664	5634
mm2	CO	chr07	640187	640358	172
mm2	CO	chr07	689814	690996	1183
mm2	CO	chr07	927162	927668	507
mm2	CO	chr07	991060	991141	82
mm2	CO	chr07	998907	999033	127
mm2	CO	chr09	66637	67011	375
mm2	CO	chr09	336451	336697	247
mm2	CO	chr10	567130	568105	976
mm2	CO	chr12	581518	581634	117
mm2	CO	chr13	49472	49676	205
mm2	NCO	chr13	379578	385529	5952
mm2	CO	chr14	440938	442446	1509
mm2	CO	chr14	631355	632076	722
mm2	NCO	chr15	88823	89676	854
mm2	CO	chr15	411422	412052	631
mm2	CO	chr15	716796	717180	385
mm7	CO	chr03	128276	128957	682
mm7	CO	chr03	156273	156624	352
mm9	CO	chr04	720701	721041	341
mm9	CO	chr05	295945	296097	153
mm9	CO	chr07	63125	63781	657
mm9	CO	chr09	301915	307037	5123
mm9	CO	chr11	22436	25538	3103
mm9	CO	chr11	150039	150776	738
mm9	CO	chr11	308100	308511	412
mm9	CO	chr11	349402	349459	58
mm9	CO	chr11	656182	656560	379
mm9	CO	chr13	21385	22744	1360
mm9	CO	chr13	276084	276578	495
mm9	CO	chr13	563898	564675	778
mm9	NCO	chr14	391480	393015	1536
mm9	NCO	chr14	404070	404358	289
mm11	CO	chr01	183489	183900	412
mm11	NCO	chr02	283675	287034	3360
mm11	NCO	chr02	372137	374538	2402
mm11	CO	chr02	412750	413052	303
mm11	NCO	chr02	416241	416241	1
mm11	NCO	chr02	417259	417308	50
mm11	CO	chr02	431972	432386	415
mm11	NCO	chr02	514624	515561	938
mm11	CO	chr02	686617	687106	490
mm11	NCO	chr03	17075	20468	3394
mm11	CO	chr03	49370	49853	484
mm11	CO	chr03	57090	57626	537
mm11	CO	chr04	228889	229216	328
mm11	NCO	chr04	325167	325167	1
mm11	CO	chr04	493205	493679	475
mm11	NCO	chr04	503208	503805	598
mm11	CO	chr04	543495	543843	349
mm11	CO	chr04	641478	641632	155
mm11	NCO	chr04	730551	730891	341
mm11	CO	chr04	756203	756301	99
mm11	CO	chr04	909405	909842	438
mm11	CO	chr04	1315183	1316509	1327
mm11	CO	chr05	343762	344322	561
mm11	NCO	chr06	198740	199767	1028
mm11	NCO	chr06	260380	260877	498
mm11	NCO	chr07	190864	192299	1436
mm11	CO	chr07	418485	419885	1401
mm11	NCO	chr07	426955	429348	2394
mm11	CO	chr07	646912	647147	236
mm11	NCO	chr07	671372	673770	2399
mm11	NCO	chr07	724326	725733	1408
mm11	CO	chr07	971069	971194	126
mm11	CO	chr08	139242	139922	681
mm11	NCO	chr08	329251	331067	1817
mm11	CO	chr09	88580	90614	2035
mm11	CO	chr09	219755	220155	401
mm11	CO	chr09	253475	254574	1100
mm11	CO	chr11	171777	172124	348
mm11	NCO	chr11	438026	440899	2874
mm11	CO	chr11	459306	459460	155
mm11	CO	chr12	360022	360534	513
mm11	CO	chr12	429614	430261	648
mm11	CO	chr12	rDNA	rDNA
mm11	CO	chr13	66828	69237	2410
mm11	CO	chr13	153242	153722	481
mm11	NCO	chr13	518939	521925	2987
mm11	NCO	chr13	692218	694119	1902
mm11	CO	chr14	178349	178502	154
mm11	CO	chr14	386248	386746	499
mm11	CO	chr15	401579	401672	94
mm11	CO	chr15	443428	444254	827
mm11	CO	chr15	615237	615907	671
mm11	CO	chr16	675323	675350	28
mm11	NCO	chr16	726179	728149	1971
mm14	NCO	chr01	142996	144143	1148
mm14	CO	chr01	195554	195645	92
mm14	NCO	chr02	122141	125422	3282
mm14	NCO	chr02	149300	153830	4531
mm14	CO	chr02	199522	200053	532
mm14	CO	chr02	232610	232931	322
mm14	CO	chr02	321778	322209	432
mm14	NCO	chr02	327760	329792	2033
mm14	NCO	chr02	369455	372739	3285
mm14	CO	chr02	550219	550680	462
mm14	CO	chr02	659681	660463	783
mm14	CO	chr02	751239	752367	1129
mm14	CO	chr02	764661	764791	131
mm14	CO	chr03	46897	47097	201
mm14	CO	chr03	194848	196412	1565
mm14	CO	chr04	53960	59509	5550
mm14	CO	chr04	116863	117138	276
mm14	CO	chr04	232331	233316	986
mm14	CO	chr04	253449	253596	148
mm14	CO	chr04	418039	419873	1835
mm14	NCO	chr04	420592	420689	98
mm14	NCO	chr04	457607	457997	391
mm14	NCO	chr04	531015	531666	652
mm14	CO	chr04	739797	739879	83
mm14	CO	chr04	758345	758763	419
mm14	CO	chr04	1036378	1036654	277
mm14	CO	chr04	1084651	1085227	577
mm14	CO	chr04	1096126	1097402	1277
mm14	NCO	chr04	1098274	1098274	1
mm14	CO	chr04	1155721	1155935	215
mm14	CO	chr04	1237469	1238148	680
mm14	CO	chr04	1284908	1285411	504
mm14	NCO	chr04	1290119	1295408	5290
mm14	CO	chr04	1339884	1340346	463
mm14	CO	chr05	15195	15546	352
mm14	CO	chr05	281404	281962	559
mm14	CO	chr05	543490	543981	492
mm14	CO	chr05	560611	560803	193
mm14	CO	chr06	72663	72967	305
mm14	CO	chr06	83978	85540	1563
mm14	NCO	chr07	96756	99242	2487
mm14	CO	chr07	462695	463056	362
mm14	NCO	chr07	598522	603863	5342
mm14	CO	chr07	664374	664804	431
mm14	CO	chr07	935006	935064	59
mm14	CO	chr08	79057	79282	226
mm14	CO	chr08	135881	138678	2798
mm14	CO	chr08	201784	202356	573
mm14	CO	chr08	428715	429273	559
mm14	CO	chr08	486056	486496	441
mm14	CO	chr08	516431	516576	146
mm14	CO	chr09	204188	205900	1713
mm14	CO	chr09	308415	309960	1546
mm14	NCO	chr09	311963	313092	1130
mm14	NCO	chr09	335908	337471	1564
mm14	CO	chr09	440816	440880	65
mm14	CO	chr10	291488	308750	17263
mm14	CO	chr10	531269	532123	855
mm14	NCO	chr11	73847	75687	1841
mm14	CO	chr11	129834	131313	1480
mm14	CO	chr11	139644	140185	542
mm14	NCO	chr11	298634	301888	3255
mm14	CO	chr11	319854	319949	96
mm14	NCO	chr11	373850	374577	728
mm14	NCO	chr11	381263	381574	312
mm14	CO	chr11	474605	475165	561
mm14	CO	chr11	628297	628713	417
mm14	CO	chr12	95364	95482	119
mm14	CO	chr12	185404	186150	747
mm14	CO	chr12	247457	247608	152
mm14	NCO	chr12	321755	322340	586
mm14	NCO	chr12	787607	787707	101
mm14	CO	chr12	794021	794625	605
mm14	CO	chr12	944255	944801	547
mm14	CO	chr12	977014	977074	61
mm14	CO	chr12	1062656	1063212	557
mm14	CO	chr12	rDNA	rDNA
mm14	CO	chr13	20968	21385	418
mm14	NCO	chr13	155322	157172	1851
mm14	CO	chr13	197434	197573	140
mm14	CO	chr13	214823	215266	444
mm14	NCO	chr13	220754	223453	2700
mm14	CO	chr13	357415	357982	568
mm14	NCO	chr13	362106	365377	3272
mm14	CO	chr13	844865	846252	1388
mm14	CO	chr14	39267	40190	924
mm14	NCO	chr14	83781	85009	1229
mm14	NCO	chr14	241823	243835	2013
mm14	CO	chr14	629201	629409	209
mm14	CO	chr15	83630	84062	433
mm14	NCO	chr15	175553	176314	762
mm14	CO	chr15	201273	201370	98
mm14	CO	chr15	325876	327441	1566
mm14	CO	chr15	351624	352424	801
mm14	CO	chr15	464208	464465	258
mm14	CO	chr15	694092	694682	591
mm14	CO	chr15	870633	871706	1074
mm14	CO	chr15	1003731	1003869	139
mm14	CO	chr15	1020355	1020631	277
mm14	CO	chr16	67205	67980	776
mm14	NCO	chr16	80068	83902	3835
mm14	CO	chr16	163875	164308	434
mm14	CO	chr16	223086	223239	154
mm14	CO	chr16	276111	276171	61
mm14	CO	chr16	379714	379988	275
mm14	CO	chr16	425958	426554	597
mm14	CO	chr16	764664	765295	632
mm15	NCO	chr01	47235	49363	2129
mm15	NCO	chr01	111452	115643	4192
mm15	NCO	chr01	116715	117256	542
mm15	NCO	chr01	118660	118666	7
mm15	CO	chr01	134642	136227	1586
mm15	NCO	chr02	258093	258621	529
mm15	CO	chr02	303856	303991	136
mm15	CO	chr02	366956	367841	886
mm15	CO	chr02	655744	656023	280
mm15	CO	chr02	719839	720676	838
mm15	NCO	chr02	723467	725361	1895
mm15	CO	chr03	69752	70819	1068
mm15	NCO	chr03	125617	127011	1395
mm15	CO	chr04	68619	68974	356
mm15	NCO	chr04	69964	69964	1
mm15	CO	chr04	139025	139457	433
mm15	CO	chr04	202541	203252	712
mm15	CO	chr04	846166	846418	253
mm15	NCO	chr04	866886	869547	2662
mm15	CO	chr04	986632	986775	144
mm15	CO	chr04	1406952	1407088	137
mm15	NCO	chr04	1407271	1407271	1
mm15	CO	chr04	1416106	1417765	1660
mm15	CO	chr04	1451056	1451247	192
mm15	CO	chr05	26155	26188	34
mm15	NCO	chr05	26197	26197	1
mm15	NCO	chr05	153717	154919	1203
mm15	CO	chr05	239447	239534	88
mm15	CO	chr05	547135	547252	118
mm15	CO	chr05	572348	572373	26
mm15	CO	chr06	196676	197003	328
mm15	CO	chr06	291431	291552	122
mm15	CO	chr07	117124	117246	123
mm15	NCO	chr07	124914	125233	320
mm15	NCO	chr07	130555	135665	5111
mm15	CO	chr07	260451	260855	405
mm15	CO	chr07	281744	281999	256
mm15	CO	chr07	310476	311137	662
mm15	CO	chr07	352996	353220	225
mm15	NCO	chr07	416599	418177	1579
mm15	CO	chr07	484169	484986	818
mm15	CO	chr07	514344	514670	327
mm15	CO	chr07	558344	558923	580
mm15	NCO	chr07	625595	625595	1
mm15	CO	chr07	626140	626702	563
mm15	CO	chr07	641206	641386	181
mm15	NCO	chr07	694838	694975	138
mm15	NCO	chr07	722037	723637	1601
mm15	CO	chr08	325428	325655	228
mm15	CO	chr08	347097	347789	693
mm15	CO	chr08	386797	387138	342
mm15	CO	chr09	119238	120069	832
mm15	NCO	chr09	181559	181997	439
mm15	CO	chr09	194183	196956	2774
mm15	CO	chr10	22532	22636	105
mm15	NCO	chr10	74110	77577	3468
mm15	CO	chr10	150128	150261	134
mm15	CO	chr10	465833	466081	249
mm15	CO	chr10	541101	541706	606
mm15	CO	chr10	552447	554104	1658
mm15	NCO	chr10	559914	559920	7
mm15	CO	chr10	562571	562809	239
mm15	CO	chr11	62842	64497	1656
mm15	CO	chr11	170369	170916	548
mm15	CO	chr11	200725	201460	736
mm15	CO	chr11	214818	215667	850
mm15	CO	chr11	644795	645167	373
mm15	NCO	chr11	652916	652916	1
mm15	CO	chr12	85940	86224	285
mm15	NCO	chr12	160124	161608	1485
mm15	CO	chr12	170027	170483	457
mm15	CO	chr12	245414	245734	321
mm15	NCO	chr12	277450	280648	3199
mm15	CO	chr12	326723	326835	113
mm15	NCO	chr12	382493	382493	1
mm15	CO	chr12	431766	431983	218
mm15	CO	chr12	1040737	1041289	553
mm15	CO	chr12	rDNA	rDNA
mm15	CO	chr13	98156	99305	1150
mm15	CO	chr13	544743	544818	76
mm15	NCO	chr13	582399	582899	501
mm15	CO	chr14	273782	273969	188
mm15	CO	chr14	402166	402310	145
mm15	CO	chr14	658213	659060	848
mm15	CO	chr14	689866	691142	1277
mm15	NCO	chr14	721145	721731	587
mm15	CO	chr14	726022	726106	85
mm15	CO	chr14	754985	755106	122
mm15	CO	chr15	43787	43869	83
mm15	CO	chr15	84314	84595	282
mm15	NCO	chr15	85133	85133	1
mm15	CO	chr15	315954	316170	217
mm15	CO	chr15	370891	370915	25
mm15	NCO	chr15	535290	535595	306
mm15	NCO	chr15	543184	543184	1
mm15	CO	chr15	549094	550105	1012
mm15	CO	chr15	679555	679803	249
mm15	NCO	chr15	807588	809213	1626
mm15	CO	chr15	881860	882298	439
mm15	NCO	chr15	912037	912037	1
mm15	NCO	chr15	951231	953559	2329
mm15	NCO	chr15	965668	966299	632
mm15	CO	chr15	1036196	1036484	289
mm15	CO	chr16	106234	107020	787
mm15	NCO	chr16	213301	214478	1178
mm15	CO	chr16	292848	292871	24
mm15	NCO	chr16	318501	318779	279
mm15	CO	chr16	553455	554425	971
mm15	CO	chr16	694195	694903	709
mm15	NCO	chr16	697607	698482	876
mm15	CO	chr16	751264	751425	162
mm15	CO	chr16	768301	769298	998
mm15	CO	chr16	778572	779527	956
mm16	CO	chr01	120551	126220	5670
mm16	CO	chr02	324687	324749	63
mm16	CO	chr03	36303	36789	487
mm16	CO	chr03	47344	47353	10
mm16	CO	chr04	142446	142747	302
mm16	NCO	chr04	211084	211483	400
mm16	CO	chr04	255400	255799	400
mm16	CO	chr04	901557	901882	326
mm16	CO	chr04	1143659	1144214	556
mm16	CO	chr04	1186031	1186924	894
mm16	CO	chr06	180120	181039	920
mm16	CO	chr07	33652	33695	44
mm16	NCO	chr07	618124	621429	3306
mm16	NCO	chr07	624092	627578	3487
mm16	NCO	chr08	478417	479028	612
mm16	NCO	chr10	371762	371762	1
mm16	CO	chr10	493785	493907	123
mm16	CO	chr11	52534	55330	2797
mm16	CO	chr11	372919	373165	247
mm16	CO	chr11	577526	577843	318
mm16	NCO	chr12	694924	697080	2157
mm16	CO	chr12	804784	806225	1442
mm16	CO	chr12	1033406	1034856	1451
mm16	CO	chr12	rDNA	rDNA
mm16	CO	chr13	32919	33542	624
mm16	CO	chr13	315342	316069	728
mm16	CO	chr13	356260	356719	460
mm16	CO	chr14	136202	136419	218
mm16	CO	chr14	483416	483638	223
mm16	CO	chr15	488095	489405	1311
mm16	CO	chr15	752479	752657	179
mm16	NCO	chr15	844607	846704	2098
mm16	NCO	chr15	860148	861776	1629
mm16	CO	chr15	864973	865387	415
mm16	NCO	chr15	923234	929209	5976
mm16	CO	chr16	223965	224754	790
mm16	NCO	chr16	822313	824991	2679
mm18	CO	chr01	63836	64702	867
mm18	NCO	chr01	66034	66034	1
mm18	CO	chr01	68076	68206	131
mm18	CO	chr02	238980	239543	564
mm18	NCO	chr03	48940	49185	246
mm18	NCO	chr04	123273	126354	3082
mm18	CO	chr04	439114	439426	313
mm18	NCO	chr04	485902	487544	1643
mm18	CO	chr04	783761	783946	186
mm18	CO	chr04	1073606	1073912	307
mm18	NCO	chr04	1328685	1329267	583
mm18	CO	chr04	1420361	1420418	58
mm18	CO	chr05	232536	233277	742
mm18	NCO	chr05	250724	250724	1
mm18	CO	chr05	270527	272079	1553
mm18	CO	chr05	376891	437074	60184
mm18	NCO	chr07	20087	20087	1
mm18	CO	chr07	95023	96276	1254
mm18	NCO	chr07	144247	144600	354
mm18	NCO	chr07	197440	199614	2175
mm18	CO	chr07	628581	628795	215
mm18	CO	chr08	53952	54207	256
mm18	CO	chr08	336171	336341	171
mm18	CO	chr08	354359	354512	154
mm18	NCO	chr09	311304	314761	3458
mm18	CO	chr09	350010	350571	562
mm18	CO	chr09	366318	367120	803
mm18	NCO	chr09	368376	368376	1
mm18	CO	chr09	369509	370588	1080
mm18	NCO	chr10	151936	152489	554
mm18	CO	chr10	507450	511665	4216
mm18	NCO	chr10	588248	588725	478
mm18	NCO	chr11	26081	28322	2242
mm18	CO	chr11	285034	285347	314
mm18	CO	chr11	299274	299651	378
mm18	CO	chr11	545172	545698	527
mm18	NCO	chr12	222989	225080	2092
mm18	CO	chr12	399043	399899	857
mm18	NCO	chr12	1016263	1017080	818
mm18	CO	chr13	46719	47831	1113
mm18	CO	chr13	218672	219242	571
mm18	CO	chr13	271787	272474	688
mm18	CO	chr13	301893	302320	428
mm18	CO	chr13	714151	714835	685
mm18	NCO	chr14	310702	311517	816
mm18	NCO	chr14	465909	465909	1
mm18	NCO	chr14	467329	467329	1
mm18	CO	chr14	643051	643113	63
mm18	CO	chr14	691142	695590	4449
mm18	CO	chr14	763016	763198	183
mm18	CO	chr14	787826	788046	221
mm18	CO	chr15	609695	609941	247
mm18	NCO	chr15	696398	698976	2579
mm18	CO	chr15	771810	771930	121
mm18	NCO	chr15	865883	867194	1312
mm18	CO	chr15	954099	954571	473
mm18	CO	chr15	972570	973328	759
mm18	CO	chr16	113483	114371	889
mm18	CO	chr16	425386	425823	438
mm18	NCO	chr16	435075	435197	123
Recombination positions are based on S799 genome coordinate.
NAHR
tetrad	type	chromosome	position	chromosome	position
mm15	NAHR	S799 chr16	778000	YKN1419 chr16	845000
mm15	NAHR	YKN1419 chr02	259000	S799 chr02	347000
Blue data represent the approximate rearrangement positions.
